# Supplementary material for: Physiological Stress Response to Sulfide Exposure of Freshwater Anaerobic Methanotrophic Archaea
Source: Environ Sci Technol. 2025 May 19;59(21):10262–73. doi: 10.1021/acs.est.4c12489 (PMC12138975; doi:10.1021/acs.est.4c12489)
Supplement: Supplementary file 2 [file es4c12489_si_002.xlsx]

## Sheet: INDEX
Supplementary Tables S1-S3
Supplementary Table 1	Completeness, contamination and bin size of all retrieved GTDB-tk classified metagenomic assembled genomes (MAGs) and their abundance
Supplementary Table 2	Report on treated metatranscriptomic data (all TPM values recovered per MAG and contig)
Supplementary Table 3	DRAM annotated Metagenome Assembled Genomes (MAGs) originating from co-assembly of all metagenomic sample points

## Sheet: S1 - MAGs com. cont %
MAGs	Completeness	Contamination	Bin size (Mbp)	T0 mapped reads (%)	T1 mapped reads (%)	T2 mapped reads (%)	T3 mapped reads (%)
Phycisphaerae_g_JABWBH01	97.6	0.88	4.42381	23.7916	26.2575	17.3362	15.1919
Methanoperedens	99.99	2.12	3.61876	17.4378	16.1618	12.3529	11.4154
Unbinned				8.49136	8.32308	8.84719	8.39215
Desulfobacillus_2	98.55	1.99	3.26044	5.69645	5.64729	7.75101	8.3754
Methylomirabilis_oxyfera	100	0.18	2.75857	10.7781	9.2838	6.20576	4.93348
Thermoanaerobaculia_g_JACTMI01_2	98.49	0.86	3.65731	1.83333	1.97746	4.03567	6.0851
Aquamicrobium_A	99.33	2.15	4.95148	0.727938	0.74523	3.32185	4.45349
Dokdonella_A	100	3.02	3.36805	3.63483	3.11084	2.70177	2.84154
Aggregatilineales_g_CFX10	96.88	3.02	5.66986	2.25882	1.33988	2.63469	1.90885
Haliangiaceae_g_UBA2376	97.22	3.96	10.0974	2.91468	3.0941	2.62148	3.16447
Ferrovibrionaceae_2	100	2.82	4.76437	1.59883	1.46272	2.59421	2.70983
Brocadia	99.99	1.47	3.72115	2.64686	3.93683	2.37561	2.22393
Aggregatilineales_g_SB15	98.29	3.47	6.34485	1.578	1.75387	1.90043	2.13614
Hyphomicrobiaceae_g_AWTP1_13	99.84	1.33	5.67932	1.37468	1.13246	1.86854	2.24412
Ignavibacteriaceae_g_IGN3	97.01	0.19	3.57968	0.550281	0.791518	1.3262	1.28408
Vicingaceae_g_BCD5	100	0.12	2.90376	0.288776	0.444595	1.31336	1.19493
Hyphomicrobium_2	99.94	0.8	3.75475	0.897735	0.594156	1.1993	1.02067
Pedosphaerales_g_DSVZ01	96.22	3.7	8.54133	0.739896	0.690925	1.1345	1.07766
Rubrivivax	94.38	0.2	4.57687	0.888143	0.845313	1.09051	1.07972
Burkholderiaceae_g_JAEUPI01	92.18	0.05	2.98256	0.272494	0.225803	0.980977	0.756312
Desulfobacillus	93.18	1.37	3.18351	0.315642	0.262948	0.780621	0.791667
Phototrophicaceae_1	96.17	3.49	7.29917	0.367407	0.277456	0.774521	0.810531
Rhizobiaceae_g_DUSC01	100	4.61	5.87977	0.75051	0.943202	0.765135	1.05323
Casimicrobiaceae_g_JACPUX01	99.29	0.03	4.49546	1.38479	2.15678	0.678713	0.883419
Fimbriimonadaceae_g_UBA2387	99.42	0.43	4.05593	0.0318365	0.0416057	0.591649	0.592754
Bauldia_1	94.33	0.63	4.0469	0.344305	0.214399	0.520238	0.549948
Roseilinea	97.48	8.28	8.51284	0.217933	0.218396	0.512268	0.445856
Gammaproteobacteria_g_QUBU01	98.7	0.17	2.738	0.396068	0.569432	0.503777	0.483929
Albidovulum_1	98.97	13.03	5.07076	0.299128	0.176546	0.495001	0.665953
Rhizobiaceae_g_DUSC01_1	90.45	0.02	4.53124	0.0795897	0.0843148	0.481155	0.71524
Sandaracinaceae	96.69	3.2	9.62785	0.0471872	0.0284257	0.458624	0.391143
Contendobacter	97.92	4.24	4.82365	0.471776	0.492231	0.454614	0.406484
Nordella_1	97.75	10.52	6.23237	0.225245	0.144225	0.398513	0.434083
Thiobacillaceae_g_PFJX01	98.42	2.25	3.21631	0.124676	0.100316	0.391145	0.313665
Vicinamibacterales_1	100	1.23	5.3681	0.110752	0.136878	0.379599	0.494822
Phototrophicaceae_g_OLB15	90.94	9.54	7.34738	0.24988	0.161089	0.363035	0.351413
Prolixibacteraceae_UBA1413	99.99	0.55	4.67269	0.265352	0.324745	0.357264	0.306889
Ignavibacteriaceae_g_IGN2	99.38	0.4	3.98763	0.215483	0.291314	0.321617	0.35152
Dongiaceae_1	95.66	4.48	4.62148	0.163882	0.159796	0.321514	0.370627
Competibacteraceae_g_UBA2383	99.77	1.52	3.67617	0.387304	0.428988	0.318465	0.260255
Kapabacteriaceae_g_OLB6	99.74	0.04	2.99526	0.168473	0.169541	0.307919	0.27711
Microtrichaceae_g_ATN2	96.7	2.27	4.2398	0.151599	0.10248	0.30116	0.246025
Hyphomicrobium_1	93.43	1.27	3.41454	0.192739	0.118517	0.297486	0.267733
Albidovulum_2	85.22	1.57	3.40801	0.159217	0.103044	0.284205	0.357024
Pseudorhodoplanes	90.11	3.29	3.64461	0.120252	0.116644	0.273622	0.319361
Desulfobacterales_g_SpSt_501_1	98.29	7.73	5.56509	0.195427	0.170541	0.269108	0.459683
Cyclobacteriaceae_g_ELB16_189	100	0.73	4.50302	0.0183381	0.0180401	0.231179	0.191921
Rhodocyclaceae_g_JACRPB01	100	1.91	3.84958	0.00724399	0.00983214	0.22886	0.193383
Ferrovibrionaceae_1	91.5	5.66	4.16362	0.0570635	0.0582169	0.202037	0.197184
Dongiaceae_2	93.88	23.23	6.57152	0.0453248	0.0399851	0.194531	0.19305
Devosia	99.99	0.63	4.08387	0.167557	0.136887	0.194511	0.198673
Zeimonas_1	82.96	15.41	4.62203	0.240552	0.201315	0.19306	0.213945
Bacteria_OLB16	94.95	0.58	4.30816	0.0948149	0.100374	0.191755	0.180671
Xanthobacteraceae	95.29	3.98	5.25901	0.112885	0.103733	0.191513	0.20762
Zeimonas_2	86.52	10.67	4.09278	0.209934	0.183774	0.189481	0.209173
Anaerolineae_f_J111	89.01	10.05	9.42242	0.134062	0.144552	0.186557	0.19649
Nordella_2	94.24	6.4	4.71046	0.0933932	0.0634477	0.180119	0.171308
Planctomycetota_g_UBA2392	88.43	1.24	4.61243	0.642738	0.716524	0.17981	0.168309
Bacteroidota_g_SpSt_333	100	0.56	3.66547	0.0633264	0.0895293	0.162392	0.146379
Bryobacteraceae_g_JACTMJ01	95.28	8.69	6.55218	0.0577808	0.0450857	0.148415	0.120033
Kiloniellales_f_JACOMY01	100	23.48	5.52506	0.063459	0.0579601	0.144362	0.167645
Hyphomicrobiaceae_g_Ga0077555	88.97	9.55	5.7576	0.0602035	0.0397663	0.134484	0.141711
Dissulfurispiraceae	100	3.17	3.91743	0.151204	0.12506	0.134145	0.122114
Aggregatilineaceae_g_LM3-B42	84.88	3.45	6.61368	0.0643674	0.0538796	0.132665	0.13335
Alphaproteobacteria_g_SBBV01	82.72	1.06	3.99399	0.0831647	0.0679858	0.127805	0.129471
Solirubrobacterales_g_67_14	92.48	2.89	2.45868	0.0783491	0.0718871	0.125631	0.103488
Solirubrobacterales_g_RHKX01_2	81.87	14.99	3.97494	0.0628758	0.0455596	0.112149	0.126429
Desulfoprunum	66.71	0.39	3.23125	0.0876922	0.0647753	0.105583	0.117554
Bauldia_2	82.89	5.22	4.05983	0.0497753	0.0293373	0.103695	0.104118
Bacteria_p_OLB16	91	3.14	6.06043	0.101747	0.116606	0.0971035	0.0773577
Desulforhopalus	94.8	1.04	4.67378	0.195195	0.20467	0.0925184	0.0930079
Bacteria_p_UBA10199	100	1.58	3.63579	0.0666133	0.0473122	0.0883689	0.169929
Bacteria_p_CLD3	100	1.22	3.80115	0.204982	0.361499	0.0870831	0.0698493
Desulfobacterales_g_SpSt_501_2	93.31	5.52	5.4701	0.0725326	0.0645221	0.0868289	0.142586
Burkholderiales_g_SHXO01	90.38	0.58	3.69321	0.0785559	0.0794729	0.0794316	0.0872944
Vicinamibacterales_f_JAFNAJ01	78.19	6.98	4.4961	0.0318607	0.0280838	0.0787796	0.0908826
Solirubrobacterales_g_RHKX01_1	76.27	7.21	2.31408	0.0388965	0.0264162	0.0688121	0.0552931
Bacteroidales_g_UBA6192	92.52	1.64	3.25295	0.0219416	0.0398748	0.0581683	0.0772919
Acetovibrionales_g_MnB_11	99.29	3.34	4.79955	0.381712	0.59946	0.0556254	0.0465024
Desulfobacterota_D_g_JADLGH01	91.23	1.93	2.76699	0.0438275	0.0249403	0.0544409	0.0450932
Thermoanaerobaculia_g_JACTMI01_1	65.65	1.31	2.1973	0.026894	0.0280983	0.0503701	0.0839296
Spirochaetia_f_Bin103	55.28	2.25	1.8133	0.0254638	0.0325423	0.0380911	0.030947
Ignavibacteriaceae_g_UTCHB3	68.25	2.06	2.28675	0.00768889	0.0097616	0.0345528	0.0392389
Limnocylindrales_g_CSP1-4	16.39	0	0.862637	0.0138691	0.0111362	0.0212179	0.0208634
Desulfobacterota_F_g_GWA2-54-12	66.66	0.03	1.67384	0.0110856	0.0129106	0.0141155	0.0392419
Desulfobacillus_1	6.73	0.1	0.218114	0.00254538	0.00155911	0.0061448	0.00633936
Methylophilaceae_g_UBA6140	99.89	0.23	2.41632	0.191367	0.0306305	0.000556693	0.000836986

## Sheet: S2 - TPM per MAG
MAG	ContigID	ORFID	tpm_T0_123_avr	tpm_T1_123_avr	tpm_T2_123_avr	tpm_T3_123_avr	tpm_T0_123_std	tpm_T1_123_std	tpm_T2_123_std	tpm_T3_123_std
Acetovibrionales_g_MnB_11	contig_1006	contig_1006_10	0.0766733	0	0	0	0.132802	0	0	0
Acetovibrionales_g_MnB_11	contig_1006	contig_1006_11	0.37861	0.107888	0	0	0.338157	0.186867	0	0
Acetovibrionales_g_MnB_11	contig_1006	contig_1006_12	0	0.0712378	0	0	0	0.123388	0	0
Acetovibrionales_g_MnB_11	contig_1006	contig_1006_6	0	0.0481029	0	0	0	0.0833167	0	0
Acetovibrionales_g_MnB_11	contig_1006	contig_1006_60	0	0.0215161	0	0	0	0.037267	0	0
Acetovibrionales_g_MnB_11	contig_1006	contig_1006_61	0	0.0526895	0	0	0	0.0912609	0	0
Acetovibrionales_g_MnB_11	contig_1006	contig_1006_77	0	0.246684	0	0	0	0.21707	0	0
Acetovibrionales_g_MnB_11	contig_1006	contig_1006_8	0	0.027971	0	0	0	0.0484471	0	0
Acetovibrionales_g_MnB_11	contig_1020	contig_1020_10	0	0.0375729	0	0	0	0.0650782	0	0
Acetovibrionales_g_MnB_11	contig_1020	contig_1020_13	0.0504249	0	0	0	0.0873384	0	0	0
Acetovibrionales_g_MnB_11	contig_1020	contig_1020_14	0.606501	0	0	0	1.05049	0	0	0
Acetovibrionales_g_MnB_11	contig_1020	contig_1020_18	0	0.160684	0	0	0	0.278313	0	0
Acetovibrionales_g_MnB_11	contig_1020	contig_1020_23	1.28519	0	0	0	0.0545236	0	0	0
Acetovibrionales_g_MnB_11	contig_1020	contig_1020_34	0.381619	0	0	0	0.660983	0	0	0
Acetovibrionales_g_MnB_11	contig_1020	contig_1020_35	2.92012	1.48108	0	0	0.501194	1.28742	0	0
Acetovibrionales_g_MnB_11	contig_1020	contig_1020_37	0.0679741	0.0525672	0	0	0.117735	0.0910491	0	0
Acetovibrionales_g_MnB_11	contig_1020	contig_1020_47	0.170331	0	0	0	0.295021	0	0	0
Acetovibrionales_g_MnB_11	contig_1020	contig_1020_51	1.64564	0.200761	0	0	0.615488	0.347729	0	0
Acetovibrionales_g_MnB_11	contig_1020	contig_1020_52	0.73041	0	0	0	1.26511	0	0	0
Acetovibrionales_g_MnB_11	contig_1020	contig_1020_62	0.0444765	0	0	0	0.0770356	0	0	0
Acetovibrionales_g_MnB_11	contig_1020	contig_1020_63	0	0.064365	0	0	0	0.111483	0	0
Acetovibrionales_g_MnB_11	contig_1020	contig_1020_69	0.128655	0	0	0	0.222837	0	0	0
Acetovibrionales_g_MnB_11	contig_1020	contig_1020_70	0	0.0128657	0	0	0	0.022284	0	0
Acetovibrionales_g_MnB_11	contig_1020	contig_1020_8	0.105359	0.0687296	0	0	0.0964229	0.0638562	0	0
Acetovibrionales_g_MnB_11	contig_1020	contig_1020_9	0	0.0750367	0	0	0	0.129967	0	0
Acetovibrionales_g_MnB_11	contig_1080	contig_1080_10	0.0846542	0	0	0	0.146625	0	0	0
Acetovibrionales_g_MnB_11	contig_1080	contig_1080_11	0.242181	0	0	0	0.214618	0	0	0
Acetovibrionales_g_MnB_11	contig_1080	contig_1080_14	0.151363	0	0	0	0.134136	0	0	0
Acetovibrionales_g_MnB_11	contig_1080	contig_1080_15	0.161704	0	0	0	0.143301	0	0	0
Acetovibrionales_g_MnB_11	contig_1080	contig_1080_20	0.107415	0	0	0	0.186048	0	0	0
Acetovibrionales_g_MnB_11	contig_1080	contig_1080_21	0.242945	0.134495	0	0	0.243407	0.116511	0	0
Acetovibrionales_g_MnB_11	contig_1080	contig_1080_22	0.132829	0	0	0	0.117711	0	0	0
Acetovibrionales_g_MnB_11	contig_1080	contig_1080_23	0.0487622	0	0	0	0.0844587	0	0	0
Acetovibrionales_g_MnB_11	contig_1080	contig_1080_25	0.0705014	0	0	0	0.122112	0	0	0
Acetovibrionales_g_MnB_11	contig_1080	contig_1080_29	0.0884481	0	0	0	0.153197	0	0	0
Acetovibrionales_g_MnB_11	contig_1080	contig_1080_3	0	0.115079	0	0	0	0.123511	0	0
Acetovibrionales_g_MnB_11	contig_1080	contig_1080_30	0.0700676	0.0697122	0	0	0.121361	0.120745	0	0
Acetovibrionales_g_MnB_11	contig_1080	contig_1080_31	0.0573324	0	0	0	0.0993026	0	0	0
Acetovibrionales_g_MnB_11	contig_1080	contig_1080_32	0.504521	0.0766859	0	0	0.236143	0.132824	0	0
Acetovibrionales_g_MnB_11	contig_1080	contig_1080_35	0.088679	0	0	0	0.153597	0	0	0
Acetovibrionales_g_MnB_11	contig_1080	contig_1080_36	0	0.0632353	0	0	0	0.109527	0	0
Acetovibrionales_g_MnB_11	contig_1080	contig_1080_4	0.0944895	0.701545	0	0	0.163661	0.69504	0	0
Acetovibrionales_g_MnB_11	contig_1080	contig_1080_5	0.114743	0.0969893	0	0	0.198742	0.16799	0	0
Acetovibrionales_g_MnB_11	contig_1080	contig_1080_51	0.421703	0.345054	0	0	0.730411	0.2895	0	0
Acetovibrionales_g_MnB_11	contig_1080	contig_1080_52	0	1.01445	0	0	0	0.66437	0	0
Acetovibrionales_g_MnB_11	contig_1080	contig_1080_53	0.0791703	0.0528123	0	0	0.137127	0.0914736	0	0
Acetovibrionales_g_MnB_11	contig_1080	contig_1080_54	0	0.0972381	0	0	0	0.168421	0	0
Acetovibrionales_g_MnB_11	contig_1080	contig_1080_59	0	0.424237	0	0	0	0.455322	0	0
Acetovibrionales_g_MnB_11	contig_1080	contig_1080_6	0.144126	0	0	0	0.249634	0	0	0
Acetovibrionales_g_MnB_11	contig_1080	contig_1080_62	0.121564	0	0	0	0.210555	0	0	0
Acetovibrionales_g_MnB_11	contig_1080	contig_1080_64	0	0.0573582	0	0	0	0.0993473	0	0
Acetovibrionales_g_MnB_11	contig_1080	contig_1080_65	1.0044	0	0	0	0.487981	0	0	0
Acetovibrionales_g_MnB_11	contig_1080	contig_1080_66	0.314096	0	0	0	0.54403	0	0	0
Acetovibrionales_g_MnB_11	contig_1080	contig_1080_67	0	0.22694	0	0	0	0.393072	0	0
Acetovibrionales_g_MnB_11	contig_1080	contig_1080_68	0.115524	0	0	0	0.200094	0	0	0
Acetovibrionales_g_MnB_11	contig_1080	contig_1080_69	0.0771911	0.051492	0	0	0.133699	0.0891868	0	0
Acetovibrionales_g_MnB_11	contig_1080	contig_1080_71	0.118755	0	0	0	0.205691	0	0	0
Acetovibrionales_g_MnB_11	contig_11026	contig_11026_2	0.184257	0	0	0	0.319142	0	0	0
Acetovibrionales_g_MnB_11	contig_11026	contig_11026_3	0.104556	0.125891	0	0	0.0926563	0.110177	0	0
Acetovibrionales_g_MnB_11	contig_11026	contig_11026_4	0.225128	0	0	0	0.196552	0	0	0
Acetovibrionales_g_MnB_11	contig_11026	contig_11026_8	0	0.450129	0	0	0	0.779646	0	0
Acetovibrionales_g_MnB_11	contig_1146	contig_1146_10	0.414036	1.0295	0	0	0.717131	0.891837	0	0
Acetovibrionales_g_MnB_11	contig_1146	contig_1146_11	0.0834498	0	0	0	0.144539	0	0	0
Acetovibrionales_g_MnB_11	contig_1146	contig_1146_13	0.0865854	0	0	0	0.14997	0	0	0
Acetovibrionales_g_MnB_11	contig_1146	contig_1146_14	0.0487622	0	0	0	0.0844587	0	0	0
Acetovibrionales_g_MnB_11	contig_1146	contig_1146_15	4.23613	1.02079	0	0	0.904555	0.377625	0	0
Acetovibrionales_g_MnB_11	contig_1146	contig_1146_16	0.436837	0.0923114	0	0	0.756624	0.159888	0	0
Acetovibrionales_g_MnB_11	contig_1146	contig_1146_17	0.52476	0	0	0	0.266975	0	0	0
Acetovibrionales_g_MnB_11	contig_1146	contig_1146_19	0	0.0513119	0	0	0	0.0888748	0	0
Acetovibrionales_g_MnB_11	contig_1146	contig_1146_2	0.0550048	0.124071	0	0	0.095271	0.109663	0	0
Acetovibrionales_g_MnB_11	contig_1146	contig_1146_21	0.23002	0	0	0	0.398406	0	0	0
Acetovibrionales_g_MnB_11	contig_1146	contig_1146_33	0.0415558	0	0	0	0.0719768	0	0	0
Acetovibrionales_g_MnB_11	contig_1146	contig_1146_37	0	0.0381422	0	0	0	0.0660643	0	0
Acetovibrionales_g_MnB_11	contig_1146	contig_1146_42	0	0.0111361	0	0	0	0.0192883	0	0
Acetovibrionales_g_MnB_11	contig_1146	contig_1146_8	0.0609082	0	0	0	0.105496	0	0	0
Acetovibrionales_g_MnB_11	contig_1146	contig_1146_9	0.0303222	0	0	0	0.0525196	0	0	0
Acetovibrionales_g_MnB_11	contig_1203	contig_1203_2	0.0289056	0	0	0	0.0500659	0	0	0
Acetovibrionales_g_MnB_11	contig_1203	contig_1203_22	0.0916959	0.0354562	0	0	0.158822	0.0614119	0	0
Acetovibrionales_g_MnB_11	contig_1203	contig_1203_23	0.153341	0	0	0	0.140334	0	0	0
Acetovibrionales_g_MnB_11	contig_1203	contig_1203_24	0.258143	0	0	0	0.230562	0	0	0
Acetovibrionales_g_MnB_11	contig_1203	contig_1203_25	0.098162	0.0829735	0	0	0.170022	0.143714	0	0
Acetovibrionales_g_MnB_11	contig_1203	contig_1203_27	0.140032	0.0291589	0	0	0.0322975	0.0505047	0	0
Acetovibrionales_g_MnB_11	contig_1203	contig_1203_30	0.0998943	0.168876	0	0	0.173022	0.292501	0	0
Acetovibrionales_g_MnB_11	contig_1203	contig_1203_37	0.0900904	0	0	0	0.156041	0	0	0
Acetovibrionales_g_MnB_11	contig_1203	contig_1203_38	0	0.153372	0	0	0	0.265648	0	0
Acetovibrionales_g_MnB_11	contig_1203	contig_1203_4	0.0572204	0	0	0	0.0991087	0	0	0
Acetovibrionales_g_MnB_11	contig_1203	contig_1203_47	0.0990086	0	0	0	0.171488	0	0	0
Acetovibrionales_g_MnB_11	contig_1203	contig_1203_7	0.348772	0	0	0	0.604091	0	0	0
Acetovibrionales_g_MnB_11	contig_1232	contig_1232_16	0	0.0517271	0	0	0	0.089594	0	0
Acetovibrionales_g_MnB_11	contig_1232	contig_1232_20	0.707585	0	0	0	1.22557	0	0	0
Acetovibrionales_g_MnB_11	contig_1232	contig_1232_21	0.670397	0	0	0	0.179448	0	0	0
Acetovibrionales_g_MnB_11	contig_1232	contig_1232_44	0.132565	0	0	0	0.229609	0	0	0
Acetovibrionales_g_MnB_11	contig_1232	contig_1232_45	0.0387938	0	0	0	0.0671929	0	0	0
Acetovibrionales_g_MnB_11	contig_1232	contig_1232_51	0.716315	0.249888	0	0	0.0607124	0.432818	0	0
Acetovibrionales_g_MnB_11	contig_1232	contig_1232_53	0.185423	0	0	0	0.321162	0	0	0
Acetovibrionales_g_MnB_11	contig_1232	contig_1232_55	0	0.0613487	0	0	0	0.106259	0	0
Acetovibrionales_g_MnB_11	contig_1232	contig_1232_57	0.123608	0.121628	0	0	0.113124	0.210666	0	0
Acetovibrionales_g_MnB_11	contig_1232	contig_1232_58	0.0550693	0	0	0	0.0953828	0	0	0
Acetovibrionales_g_MnB_11	contig_1232	contig_1232_60	0.0576505	0	0	0	0.0998537	0	0	0
Acetovibrionales_g_MnB_11	contig_1232	contig_1232_61	0.174865	0.0516346	0	0	0.183835	0.0894338	0	0
Acetovibrionales_g_MnB_11	contig_1232	contig_1232_62	0.777187	0.450155	0.147118	0	0.315726	0.481197	0.254816	0
Acetovibrionales_g_MnB_11	contig_1232	contig_1232_63	0.489523	0	0	0	0.221361	0	0	0
Acetovibrionales_g_MnB_11	contig_12552	contig_12552_5	0.0528352	0	0	0	0.0915132	0	0	0
Acetovibrionales_g_MnB_11	contig_1275	contig_1275_10	0.0986426	0	0	0	0.170854	0	0	0
Acetovibrionales_g_MnB_11	contig_1275	contig_1275_14	0.120133	0	0	0	0.137377	0	0	0
Acetovibrionales_g_MnB_11	contig_1275	contig_1275_2	0.0411046	0	0	0	0.0711953	0	0	0
Acetovibrionales_g_MnB_11	contig_1275	contig_1275_24	0	0.0829908	0	0	0	0.143744	0	0
Acetovibrionales_g_MnB_11	contig_1275	contig_1275_25	0.109317	0	0	0	0.189342	0	0	0
Acetovibrionales_g_MnB_11	contig_1275	contig_1275_26	0.119444	0	0	0	0.109313	0	0	0
Acetovibrionales_g_MnB_11	contig_1275	contig_1275_27	0	0.145384	0	0.183536	0	0.251812	0	0.317893
Acetovibrionales_g_MnB_11	contig_1275	contig_1275_3	0.0634317	0	0	0	0.109867	0	0	0
Acetovibrionales_g_MnB_11	contig_1275	contig_1275_39	0.0808216	0.0602887	0	0	0.074778	0.104423	0	0
Acetovibrionales_g_MnB_11	contig_1275	contig_1275_53	0.374125	0	0	0	0.123536	0	0	0
Acetovibrionales_g_MnB_11	contig_1275	contig_1275_54	0.0902456	0.113774	0	0	0.15631	0.197061	0	0
Acetovibrionales_g_MnB_11	contig_1275	contig_1275_55	0.577296	0.108613	0	0	0.359546	0.188124	0	0
Acetovibrionales_g_MnB_11	contig_1275	contig_1275_56	0.23316	0	0	0	0.403845	0	0	0
Acetovibrionales_g_MnB_11	contig_1275	contig_1275_57	0.263319	0	0	0	0.286777	0	0	0
Acetovibrionales_g_MnB_11	contig_1275	contig_1275_58	4.7457	1.61577	0	0	0.671654	0.471506	0	0
Acetovibrionales_g_MnB_11	contig_1275	contig_1275_7	0.478367	0	0	0	0.828556	0	0	0
Acetovibrionales_g_MnB_11	contig_1300	contig_1300_13	0	0.0419564	0	0	0	0.0726707	0	0
Acetovibrionales_g_MnB_11	contig_1300	contig_1300_16	0.0694238	0.0536883	0	0	0.120246	0.0929909	0	0
Acetovibrionales_g_MnB_11	contig_1300	contig_1300_17	0.099877	0	0	0	0.172992	0	0	0
Acetovibrionales_g_MnB_11	contig_1300	contig_1300_18	0.159245	0	0	0	0.27582	0	0	0
Acetovibrionales_g_MnB_11	contig_1300	contig_1300_19	0.431829	0	0	0	0.23592	0	0	0
Acetovibrionales_g_MnB_11	contig_1300	contig_1300_20	0.432298	0.0497945	0	0	0.297228	0.0862465	0	0
Acetovibrionales_g_MnB_11	contig_1300	contig_1300_21	0.230319	0.0338758	0.0724293	0	0.201084	0.0586746	0.125451	0
Acetovibrionales_g_MnB_11	contig_1300	contig_1300_22	0.219907	0	0	0	0.201255	0	0	0
Acetovibrionales_g_MnB_11	contig_1300	contig_1300_24	0.258557	0.0529357	0	0	0.319723	0.0916873	0	0
Acetovibrionales_g_MnB_11	contig_1300	contig_1300_25	0	0.0732642	0	0	0	0.126897	0	0
Acetovibrionales_g_MnB_11	contig_1300	contig_1300_26	0.0998943	0	0.0794178	0	0.173022	0	0.137556	0
Acetovibrionales_g_MnB_11	contig_1300	contig_1300_29	0	0.0317201	0	0	0	0.0549408	0	0
Acetovibrionales_g_MnB_11	contig_1300	contig_1300_30	0	0.0602887	0	0	0	0.104423	0	0
Acetovibrionales_g_MnB_11	contig_1300	contig_1300_32	0.0901902	0	0	0	0.0948167	0	0	0
Acetovibrionales_g_MnB_11	contig_1300	contig_1300_33	0.0994409	0	0	0	0.172237	0	0	0
Acetovibrionales_g_MnB_11	contig_1300	contig_1300_34	0.688552	0	0	0	0.56284	0	0	0
Acetovibrionales_g_MnB_11	contig_1300	contig_1300_35	0.874543	0.0773259	0	0	0.547841	0.133932	0	0
Acetovibrionales_g_MnB_11	contig_1300	contig_1300_36	0.55241	0.154272	0	0	0.206608	0.1517	0	0
Acetovibrionales_g_MnB_11	contig_1300	contig_1300_37	0.19716	0.120838	0	0	0.341491	0.209298	0	0
Acetovibrionales_g_MnB_11	contig_1300	contig_1300_38	1.05893	0.250774	0	0	0.690935	0.219472	0	0
Acetovibrionales_g_MnB_11	contig_1300	contig_1300_47	0.110459	0.0375107	0	0	0.10916	0.0649705	0	0
Acetovibrionales_g_MnB_11	contig_1300	contig_1300_6	0.210957	0	0	0	0.365388	0	0	0
Acetovibrionales_g_MnB_11	contig_1300	contig_1300_7	0.0157156	0	0	0	0.0272203	0	0	0
Acetovibrionales_g_MnB_11	contig_1300	contig_1300_9	0	0.0851747	0	0	0	0.147527	0	0
Acetovibrionales_g_MnB_11	contig_1315	contig_1315_10	0.0915527	0.231318	0	0	0.158574	0.214916	0	0
Acetovibrionales_g_MnB_11	contig_1315	contig_1315_11	0	0.140083	0	0	0	0.123267	0	0
Acetovibrionales_g_MnB_11	contig_1315	contig_1315_13	0	0.147041	0	0	0	0.137704	0	0
Acetovibrionales_g_MnB_11	contig_1315	contig_1315_14	0	0.399955	0	0	0	0.20819	0	0
Acetovibrionales_g_MnB_11	contig_1315	contig_1315_15	0	0.445266	0	0	0	0.344219	0	0
Acetovibrionales_g_MnB_11	contig_1315	contig_1315_16	0.550095	1.08341	0	0	0.48027	0.597394	0	0
Acetovibrionales_g_MnB_11	contig_1315	contig_1315_17	1.06801	3.34669	0	0	0.433869	0.773543	0	0
Acetovibrionales_g_MnB_11	contig_1315	contig_1315_18	0.0681322	0	0	0	0.118008	0	0	0
Acetovibrionales_g_MnB_11	contig_1315	contig_1315_19	2.17954	1.88671	0.221418	0	0.834829	0.552416	0.232859	0
Acetovibrionales_g_MnB_11	contig_1315	contig_1315_21	0.246116	0	0	0	0.426286	0	0	0
Acetovibrionales_g_MnB_11	contig_1315	contig_1315_24	0.0642043	0	0	0	0.111205	0	0	0
Acetovibrionales_g_MnB_11	contig_1315	contig_1315_25	0.0547403	0	0	0	0.094813	0	0	0
Acetovibrionales_g_MnB_11	contig_1315	contig_1315_26	0.0779862	0.0955947	0	0	0.135076	0.165575	0	0
Acetovibrionales_g_MnB_11	contig_1315	contig_1315_27	0.0796223	0	0	0	0.13791	0	0	0
Acetovibrionales_g_MnB_11	contig_1315	contig_1315_28	0.048451	0	0	0	0.0839196	0	0	0
Acetovibrionales_g_MnB_11	contig_1315	contig_1315_3	0.219775	0.0398181	0.0550724	0	0.2427	0.0689669	0.0953882	0
Acetovibrionales_g_MnB_11	contig_1315	contig_1315_33	0.0507171	0.112628	0.0348955	0	0.0878446	0.0991076	0.0604408	0
Acetovibrionales_g_MnB_11	contig_1315	contig_1315_38	0.0829939	0	0	0	0.14375	0	0	0
Acetovibrionales_g_MnB_11	contig_1315	contig_1315_4	0.234483	0.0652925	0	0	0.255372	0.11309	0	0
Acetovibrionales_g_MnB_11	contig_1315	contig_1315_40	0.128072	0	0	0	0.117209	0	0	0
Acetovibrionales_g_MnB_11	contig_1315	contig_1315_44	0.0795735	0.0175558	0	0	0.069473	0.0304075	0	0
Acetovibrionales_g_MnB_11	contig_1315	contig_1315_46	1.42693	0.401882	0	0	0.400276	0.351718	0	0
Acetovibrionales_g_MnB_11	contig_1315	contig_1315_47	0.514824	0.0525672	0	0	0.578276	0.0910491	0	0
Acetovibrionales_g_MnB_11	contig_1315	contig_1315_48	0.226427	0	0	0	0.392183	0	0	0
Acetovibrionales_g_MnB_11	contig_1315	contig_1315_49	0	1.07425	0	0	0	0.525474	0	0
Acetovibrionales_g_MnB_11	contig_1315	contig_1315_51	0	0.0442509	0	0	0	0.0766449	0	0
Acetovibrionales_g_MnB_11	contig_1315	contig_1315_7	0.251608	0	0	0	0.224725	0	0	0
Acetovibrionales_g_MnB_11	contig_1315	contig_1315_9	0.0266651	0	0	0	0.0461852	0	0	0
Acetovibrionales_g_MnB_11	contig_1343	contig_1343_10	0.0240211	0	0	0	0.0416057	0	0	0
Acetovibrionales_g_MnB_11	contig_1343	contig_1343_14	0.093649	0.0407491	0.05636	0.0633792	0.0829908	0.0705795	0.0976185	0.109776
Acetovibrionales_g_MnB_11	contig_1343	contig_1343_15	0	0.574326	0	0	0	0.537856	0	0
Acetovibrionales_g_MnB_11	contig_1343	contig_1343_24	0	0.156026	0	0	0	0.270246	0	0
Acetovibrionales_g_MnB_11	contig_1343	contig_1343_31	0.0898676	0.138997	0	0	0.155655	0.24075	0	0
Acetovibrionales_g_MnB_11	contig_1343	contig_1343_32	0	0.199095	0	0	0	0.175194	0	0
Acetovibrionales_g_MnB_11	contig_1343	contig_1343_38	0.0753467	0	0	0	0.0689558	0	0	0
Acetovibrionales_g_MnB_11	contig_1343	contig_1343_41	0.0731042	0	0	0	0.12662	0	0	0
Acetovibrionales_g_MnB_11	contig_1343	contig_1343_43	0.0462726	0	0	0	0.0801464	0	0	0
Acetovibrionales_g_MnB_11	contig_1343	contig_1343_44	0.143046	0	0	0	0.126766	0	0	0
Acetovibrionales_g_MnB_11	contig_1343	contig_1343_47	0.323739	0	0	0	0.13195	0	0	0
Acetovibrionales_g_MnB_11	contig_1343	contig_1343_50	0.0487468	0	0	0	0.084432	0	0	0
Acetovibrionales_g_MnB_11	contig_1343	contig_1343_51	0.133169	0	0	0	0.230656	0	0	0
Acetovibrionales_g_MnB_11	contig_1343	contig_1343_52	0	0.0752707	0	0	0	0.130373	0	0
Acetovibrionales_g_MnB_11	contig_1343	contig_1343_6	0.0658149	0	0	0	0.113995	0	0	0
Acetovibrionales_g_MnB_11	contig_13596	contig_13596_1	0.607656	0.358861	0	0	0.638827	0.621565	0	0
Acetovibrionales_g_MnB_11	contig_13596	contig_13596_2	0.201038	0.110845	0	0	0.178158	0.191989	0	0
Acetovibrionales_g_MnB_11	contig_13596	contig_13596_5	0.0929468	0.323588	0	0	0.160989	0.0402723	0	0
Acetovibrionales_g_MnB_11	contig_13596	contig_13596_6	0.229677	0.0675502	0	0	0.241927	0.117	0	0
Acetovibrionales_g_MnB_11	contig_1368	contig_1368_1	0.215418	0	0	0	0.373115	0	0	0
Acetovibrionales_g_MnB_11	contig_1368	contig_1368_10	0.0384978	0	0	0	0.0666802	0	0	0
Acetovibrionales_g_MnB_11	contig_1368	contig_1368_14	0	0.0582429	0	0	0	0.10088	0	0
Acetovibrionales_g_MnB_11	contig_1368	contig_1368_18	0	0.102813	0	0	0	0.178077	0	0
Acetovibrionales_g_MnB_11	contig_1368	contig_1368_19	0.202513	0.104408	0	0	0.350762	0.18084	0	0
Acetovibrionales_g_MnB_11	contig_1368	contig_1368_2	0.135753	0.061607	0	0	0.118522	0.106706	0	0
Acetovibrionales_g_MnB_11	contig_1368	contig_1368_20	0.0503382	0	0	0	0.0871884	0	0	0
Acetovibrionales_g_MnB_11	contig_1368	contig_1368_23	1.11718	0	0	0	0.368892	0	0	0
Acetovibrionales_g_MnB_11	contig_1368	contig_1368_26	0	0.0710234	0	0	0	0.123016	0	0
Acetovibrionales_g_MnB_11	contig_1368	contig_1368_27	0.0924191	0.30247	0	0	0.160075	0.323328	0	0
Acetovibrionales_g_MnB_11	contig_1368	contig_1368_28	0.266657	0.0545939	0	0	0.329739	0.0945595	0	0
Acetovibrionales_g_MnB_11	contig_1368	contig_1368_30	0.287661	0.246076	0	0	0.0907922	0.426216	0	0
Acetovibrionales_g_MnB_11	contig_1368	contig_1368_31	0.071806	0	0	0	0.124372	0	0	0
Acetovibrionales_g_MnB_11	contig_1368	contig_1368_33	0.253784	0	0	0	0.0497494	0	0	0
Acetovibrionales_g_MnB_11	contig_1368	contig_1368_36	0.118296	0	0	0	0.204895	0	0	0
Acetovibrionales_g_MnB_11	contig_1368	contig_1368_39	0.160092	0	0	0	0.277288	0	0	0
Acetovibrionales_g_MnB_11	contig_1368	contig_1368_4	0.21087	0	0	0	0.184104	0	0	0
Acetovibrionales_g_MnB_11	contig_1368	contig_1368_42	0.145508	0.180903	0	0	0.252027	0.156713	0	0
Acetovibrionales_g_MnB_11	contig_1368	contig_1368_43	0.236265	0	0	0	0.409223	0	0	0
Acetovibrionales_g_MnB_11	contig_1368	contig_1368_44	0.299631	0.298112	0	0	0.518976	0.516344	0	0
Acetovibrionales_g_MnB_11	contig_1368	contig_1368_45	0.0551379	0	0	0	0.0955017	0	0	0
Acetovibrionales_g_MnB_11	contig_1368	contig_1368_47	0.0777143	0.0665651	0	0	0.0741071	0.0082844	0	0
Acetovibrionales_g_MnB_11	contig_1368	contig_1368_48	0.112093	0.356395	0	0	0.19415	0.185516	0	0
Acetovibrionales_g_MnB_11	contig_1368	contig_1368_49	0.0504363	0.056883	0	0	0.0873581	0.0502776	0	0
Acetovibrionales_g_MnB_11	contig_1449	contig_1449_10	0.0488669	0	0	0	0.0846399	0	0	0
Acetovibrionales_g_MnB_11	contig_1449	contig_1449_12	0.0890482	0	0	0	0.154236	0	0	0
Acetovibrionales_g_MnB_11	contig_1449	contig_1449_16	0	0.151043	0	0	0	0.261614	0	0
Acetovibrionales_g_MnB_11	contig_1449	contig_1449_17	0.330595	0.855698	0	0	0.160617	0.225395	0	0
Acetovibrionales_g_MnB_11	contig_1449	contig_1449_2	0.0718359	0	0	0	0.124423	0	0	0
Acetovibrionales_g_MnB_11	contig_1449	contig_1449_22	0.328155	0	0	0	0.568382	0	0	0
Acetovibrionales_g_MnB_11	contig_1449	contig_1449_32	0.0918224	0.27407	0	0	0.159041	0.474704	0	0
Acetovibrionales_g_MnB_11	contig_1449	contig_1449_33	0.061548	0	0	0	0.106604	0	0	0
Acetovibrionales_g_MnB_11	contig_1449	contig_1449_34	0.147806	0.120012	0	0	0.129045	0.106076	0	0
Acetovibrionales_g_MnB_11	contig_1449	contig_1449_38	0.149856	0	0	0	0.259558	0	0	0
Acetovibrionales_g_MnB_11	contig_1449	contig_1449_42	0.0913013	0	0	0	0.158138	0	0	0
Acetovibrionales_g_MnB_11	contig_1449	contig_1449_6	0.103158	0	0	0	0.178675	0	0	0
Acetovibrionales_g_MnB_11	contig_1449	contig_1449_8	0.0586906	0	0	0	0.101655	0	0	0
Acetovibrionales_g_MnB_11	contig_1449	contig_1449_9	0.17208	0	0	0	0.298052	0	0	0
Acetovibrionales_g_MnB_11	contig_1461	contig_1461_10	0.0558136	0.0703648	0	0	0.0966721	0.121875	0	0
Acetovibrionales_g_MnB_11	contig_1461	contig_1461_17	0.156363	0	0	0	0.138567	0	0	0
Acetovibrionales_g_MnB_11	contig_1461	contig_1461_19	0.28525	0.184725	0	0	0.171624	0.142804	0	0
Acetovibrionales_g_MnB_11	contig_1461	contig_1461_21	0.0796179	0	0	0	0.0736642	0	0	0
Acetovibrionales_g_MnB_11	contig_1461	contig_1461_22	9.85414	1.21036	0	0	2.23003	0.478589	0	0
Acetovibrionales_g_MnB_11	contig_1461	contig_1461_23	4.19588	1.19647	0.188772	0	2.02952	0.783567	0.326963	0
Acetovibrionales_g_MnB_11	contig_1461	contig_1461_26	0.194635	0.0972381	0	0	0.222575	0.168421	0	0
Acetovibrionales_g_MnB_11	contig_1461	contig_1461_27	0.125468	0	0	0	0.217318	0	0	0
Acetovibrionales_g_MnB_11	contig_1461	contig_1461_31	0.148965	0	0	0	0.258015	0	0	0
Acetovibrionales_g_MnB_11	contig_1461	contig_1461_34	0.0519908	0	0	0	0.0900507	0	0	0
Acetovibrionales_g_MnB_11	contig_1461	contig_1461_38	0.0483481	0	0	0	0.0837414	0	0	0
Acetovibrionales_g_MnB_11	contig_1461	contig_1461_47	0.0898676	0	0	0	0.155655	0	0	0
Acetovibrionales_g_MnB_11	contig_1461	contig_1461_9	0.0565061	0	0	0	0.0978715	0	0	0
Acetovibrionales_g_MnB_11	contig_1524	contig_1524_10	0.0751201	0	0	0	0.130112	0	0	0
Acetovibrionales_g_MnB_11	contig_1524	contig_1524_13	0.138757	0.088255	0.047124	0	0.123932	0.0776602	0.0816212	0
Acetovibrionales_g_MnB_11	contig_1524	contig_1524_15	0.0921285	0.175558	0	0	0.159571	0.304075	0	0
Acetovibrionales_g_MnB_11	contig_1524	contig_1524_17	0.085932	0	0	0	0.148839	0	0	0
Acetovibrionales_g_MnB_11	contig_1524	contig_1524_18	0	0	0.0935451	0.110467	0	0	0.162025	0.191334
Acetovibrionales_g_MnB_11	contig_1524	contig_1524_30	0.0296897	0	0	0	0.051424	0	0	0
Acetovibrionales_g_MnB_11	contig_1524	contig_1524_36	0	0.0858882	0	0	0	0.148763	0	0
Acetovibrionales_g_MnB_11	contig_1524	contig_1524_41	0	0.0968226	0	0	0	0.167702	0	0
Acetovibrionales_g_MnB_11	contig_1524	contig_1524_6	0	0	0.0655569	0	0	0	0.113548	0
Acetovibrionales_g_MnB_11	contig_1532	contig_1532_1	0.0929468	0.0308251	0	0	0.160989	0.0533907	0	0
Acetovibrionales_g_MnB_11	contig_1532	contig_1532_12	0.0481804	0.0218651	0	0	0.0420648	0.0378714	0	0
Acetovibrionales_g_MnB_11	contig_1532	contig_1532_13	0.0377002	0.017109	0	0	0.0329148	0.0296336	0	0
Acetovibrionales_g_MnB_11	contig_1532	contig_1532_19	0.146484	0	0	0	0.253718	0	0	0
Acetovibrionales_g_MnB_11	contig_1532	contig_1532_23	0.117523	0	0	0	0.203555	0	0	0
Acetovibrionales_g_MnB_11	contig_1532	contig_1532_26	0.13163	0	0	0	0.22799	0	0	0
Acetovibrionales_g_MnB_11	contig_1532	contig_1532_27	0.0547403	0	0	0	0.094813	0	0	0
Acetovibrionales_g_MnB_11	contig_1532	contig_1532_33	0.295646	0.0986558	0	0	0.0579555	0.170877	0	0
Acetovibrionales_g_MnB_11	contig_1532	contig_1532_34	0	0.0638211	0	0	0	0.110541	0	0
Acetovibrionales_g_MnB_11	contig_1532	contig_1532_35	0.117931	0	0	0	0.204262	0	0	0
Acetovibrionales_g_MnB_11	contig_1532	contig_1532_38	0.669764	0	0	0	1.16006	0	0	0
Acetovibrionales_g_MnB_11	contig_1532	contig_1532_41	0.0355812	0	0	0	0.0616284	0	0	0
Acetovibrionales_g_MnB_11	contig_1532	contig_1532_5	0.11268	0.0871403	0	0	0.195168	0.150931	0	0
Acetovibrionales_g_MnB_11	contig_1532	contig_1532_6	0.151804	0	0	0	0.134527	0	0	0
Acetovibrionales_g_MnB_11	contig_1621	contig_1621_10	0.95904	0.791946	0	0	0.256711	0.91547	0	0
Acetovibrionales_g_MnB_11	contig_1621	contig_1621_11	0.267905	0	0	0	0.464026	0	0	0
Acetovibrionales_g_MnB_11	contig_1621	contig_1621_12	0	0.0926092	0.303253	0	0	0.160404	0.52525	0
Acetovibrionales_g_MnB_11	contig_1621	contig_1621_14	0	0.270838	0	0	0	0.469105	0	0
Acetovibrionales_g_MnB_11	contig_1621	contig_1621_15	0.555571	0	0	0	0.584071	0	0	0
Acetovibrionales_g_MnB_11	contig_1621	contig_1621_17	0.0988452	0	0	0	0.0862985	0	0	0
Acetovibrionales_g_MnB_11	contig_1621	contig_1621_24	0.142911	0	0	0	0.24753	0	0	0
Acetovibrionales_g_MnB_11	contig_1621	contig_1621_29	0.0665847	0	0	0	0.115328	0	0	0
Acetovibrionales_g_MnB_11	contig_1621	contig_1621_30	0.0754757	0	0	0	0.130728	0	0	0
Acetovibrionales_g_MnB_11	contig_1621	contig_1621_32	0.0846984	0	0.0744162	0	0.146702	0	0.128893	0
Acetovibrionales_g_MnB_11	contig_1621	contig_1621_35	0.110994	0	0	0	0.192247	0	0	0
Acetovibrionales_g_MnB_11	contig_1621	contig_1621_36	0.15869	0.176203	0	0	0.274859	0.15505	0	0
Acetovibrionales_g_MnB_11	contig_1621	contig_1621_38	0	0.0891987	0	0	0	0.154497	0	0
Acetovibrionales_g_MnB_11	contig_1621	contig_1621_41	0.0491558	0	0	0	0.0851403	0	0	0
Acetovibrionales_g_MnB_11	contig_1621	contig_1621_48	0.176459	0.108613	0	0	0.20179	0.188124	0	0
Acetovibrionales_g_MnB_11	contig_1621	contig_1621_5	0.0732218	0	0	0	0.126824	0	0	0
Acetovibrionales_g_MnB_11	contig_1621	contig_1621_7	0.152804	0	0	0	0.133408	0	0	0
Acetovibrionales_g_MnB_11	contig_1621	contig_1621_9	0.314096	0	0	0	0.54403	0	0	0
Acetovibrionales_g_MnB_11	contig_16629	contig_16629_4	0.154333	0.121037	0	0	0.0355959	0.122181	0	0
Acetovibrionales_g_MnB_11	contig_1717	contig_1717_13	0	0.0918879	0	0	0	0.0812176	0	0
Acetovibrionales_g_MnB_11	contig_1717	contig_1717_15	0.0372005	0.0496308	0	0	0.0644332	0.0859631	0	0
Acetovibrionales_g_MnB_11	contig_1717	contig_1717_16	0.0771931	0	0	0	0.133702	0	0	0
Acetovibrionales_g_MnB_11	contig_1717	contig_1717_17	0.239658	0.113139	0	0	0.0552756	0.100001	0	0
Acetovibrionales_g_MnB_11	contig_1717	contig_1717_25	0.113293	0	0	0	0.19623	0	0	0
Acetovibrionales_g_MnB_11	contig_1717	contig_1717_31	0.158152	0	0	0	0.138078	0	0	0
Acetovibrionales_g_MnB_11	contig_1717	contig_1717_33	0	0.0379506	0	0	0	0.0657323	0	0
Acetovibrionales_g_MnB_11	contig_1717	contig_1717_37	1.88937	1.51012	0.0518274	0	0.302688	0.504018	0.0897677	0
Acetovibrionales_g_MnB_11	contig_1717	contig_1717_38	0.0964888	0	0	0	0.167124	0	0	0
Acetovibrionales_g_MnB_11	contig_1717	contig_1717_4	0.161204	0	0	0	0.142857	0	0	0
Acetovibrionales_g_MnB_11	contig_1717	contig_1717_40	0.335928	0	0	0	0.297696	0	0	0
Acetovibrionales_g_MnB_11	contig_1724	contig_1724_1	0.0933021	0	0	0	0.161604	0	0	0
Acetovibrionales_g_MnB_11	contig_1724	contig_1724_2	0.157591	0	0	0	0.272956	0	0	0
Acetovibrionales_g_MnB_11	contig_1724	contig_1724_4	0.262139	0	0	0	0.299768	0	0	0
Acetovibrionales_g_MnB_11	contig_1724	contig_1724_5	0.106911	0	0	0	0.185175	0	0	0
Acetovibrionales_g_MnB_11	contig_1724	contig_1724_53	0.231048	0	0	0	0.400187	0	0	0
Acetovibrionales_g_MnB_11	contig_1724	contig_1724_6	0	0.226565	0	0	0	0.392422	0	0
Acetovibrionales_g_MnB_11	contig_1724	contig_1724_7	0.160802	0.0551653	0	0	0.175127	0.0955492	0	0
Acetovibrionales_g_MnB_11	contig_1724	contig_1724_8	0.176199	0	0	0	0.161254	0	0	0
Acetovibrionales_g_MnB_11	contig_1724	contig_1724_9	0.0525911	0	0	0	0.0910905	0	0	0
Acetovibrionales_g_MnB_11	contig_1763	contig_1763_13	0.0143855	0	0	0	0.0249163	0	0	0
Acetovibrionales_g_MnB_11	contig_1763	contig_1763_18	0.0837585	0.0353993	0	0	0.145074	0.0613134	0	0
Acetovibrionales_g_MnB_11	contig_1763	contig_1763_20	0.582904	0	0	0	0.533463	0	0	0
Acetovibrionales_g_MnB_11	contig_1763	contig_1763_26	0.0786205	0	0	0	0.136175	0	0	0
Acetovibrionales_g_MnB_11	contig_1763	contig_1763_27	0.12441	0	0	0	0.215485	0	0	0
Acetovibrionales_g_MnB_11	contig_1763	contig_1763_31	0.108166	0	0	0	0.187349	0	0	0
Acetovibrionales_g_MnB_11	contig_1763	contig_1763_32	0.0434879	0	0	0	0.0753233	0	0	0
Acetovibrionales_g_MnB_11	contig_192	contig_192_106	0.62539	0.377212	0	0	0.596362	0.65335	0	0
Acetovibrionales_g_MnB_11	contig_192	contig_192_108	0.266335	0	0	0	0.461306	0	0	0
Acetovibrionales_g_MnB_11	contig_192	contig_192_115	0.567536	0.0778573	0	0	0.737073	0.134853	0	0
Acetovibrionales_g_MnB_11	contig_192	contig_192_118	0.046004	0	0	0	0.0796812	0	0	0
Acetovibrionales_g_MnB_11	contig_192	contig_192_13	0.04929	0	0	0	0.0853727	0	0	0
Acetovibrionales_g_MnB_11	contig_192	contig_192_137	0	0.0797468	0	0	0	0.138126	0	0
Acetovibrionales_g_MnB_11	contig_192	contig_192_151	0.275047	0	0	0	0.240135	0	0	0
Acetovibrionales_g_MnB_11	contig_192	contig_192_153	0.0564487	0	0	0	0.0977719	0	0	0
Acetovibrionales_g_MnB_11	contig_192	contig_192_155	0.158185	0.083905	0	0	0.0522325	0.0846977	0	0
Acetovibrionales_g_MnB_11	contig_192	contig_192_157	0.0665838	0	0	0	0.115326	0	0	0
Acetovibrionales_g_MnB_11	contig_192	contig_192_166	0.287511	0.277328	0	0	0.313124	0.297649	0	0
Acetovibrionales_g_MnB_11	contig_192	contig_192_167	0.0971086	0.0966161	0	0	0.168197	0.167344	0	0
Acetovibrionales_g_MnB_11	contig_192	contig_192_168	0.552415	0	0	0	0.580752	0	0	0
Acetovibrionales_g_MnB_11	contig_192	contig_192_169	0.0861672	0.402049	0	0	0.149246	0.310809	0	0
Acetovibrionales_g_MnB_11	contig_192	contig_192_17	0.11001	0.273539	0	0	0.190542	0.236962	0	0
Acetovibrionales_g_MnB_11	contig_192	contig_192_170	0.199575	0	0	0	0.184652	0	0	0
Acetovibrionales_g_MnB_11	contig_192	contig_192_171	0.119579	0	0	0	0.207117	0	0	0
Acetovibrionales_g_MnB_11	contig_192	contig_192_173	0	0.299232	0	0	0	0.26331	0	0
Acetovibrionales_g_MnB_11	contig_192	contig_192_179	0.163289	0	0	0	0.282824	0	0	0
Acetovibrionales_g_MnB_11	contig_192	contig_192_18	0.765718	0.82099	0	0	0.678571	1.422	0	0
Acetovibrionales_g_MnB_11	contig_192	contig_192_181	0.0567879	0	0	0	0.0983596	0	0	0
Acetovibrionales_g_MnB_11	contig_192	contig_192_182	0.0444765	0	0	0	0.0770356	0	0	0
Acetovibrionales_g_MnB_11	contig_192	contig_192_19	0	0.047141	0.154365	0	0	0.0816505	0.267369	0
Acetovibrionales_g_MnB_11	contig_192	contig_192_20	0	0.0472963	0	0	0	0.0819196	0	0
Acetovibrionales_g_MnB_11	contig_192	contig_192_22	0.187974	0	0	0	0.166581	0	0	0
Acetovibrionales_g_MnB_11	contig_192	contig_192_25	0.131156	0.0570692	0	0	0.116229	0.0988468	0	0
Acetovibrionales_g_MnB_11	contig_192	contig_192_29	0.162208	0	0	0	0.143747	0	0	0
Acetovibrionales_g_MnB_11	contig_192	contig_192_30	0.260254	0.0710271	0	0	0.260749	0.123023	0	0
Acetovibrionales_g_MnB_11	contig_192	contig_192_31	0.201522	0	0	0	0.349046	0	0	0
Acetovibrionales_g_MnB_11	contig_192	contig_192_32	0.227184	0	0	0	0.393495	0	0	0
Acetovibrionales_g_MnB_11	contig_192	contig_192_33	0.105478	0	0	0	0.182694	0	0	0
Acetovibrionales_g_MnB_11	contig_192	contig_192_34	0.242462	0.0613437	0	0	0.221896	0.10625	0	0
Acetovibrionales_g_MnB_11	contig_192	contig_192_35	0.08162	0.040603	0	0	0.14137	0.0703265	0	0
Acetovibrionales_g_MnB_11	contig_192	contig_192_36	0.54549	0.108056	0	0	0.504798	0.095084	0	0
Acetovibrionales_g_MnB_11	contig_192	contig_192_39	0.0801051	0.0478262	0	0	0.015703	0.0422725	0	0
Acetovibrionales_g_MnB_11	contig_192	contig_192_41	0.145769	0	0	0	0.252478	0	0	0
Acetovibrionales_g_MnB_11	contig_192	contig_192_50	0.110544	0	0	0	0.191467	0	0	0
Acetovibrionales_g_MnB_11	contig_192	contig_192_51	0.0694238	0.0680304	0	0	0.120246	0.117832	0	0
Acetovibrionales_g_MnB_11	contig_192	contig_192_52	0	0.108403	0	0	0	0.187759	0	0
Acetovibrionales_g_MnB_11	contig_192	contig_192_54	0.06678	0.132883	0	0	0.115666	0.230159	0	0
Acetovibrionales_g_MnB_11	contig_192	contig_192_57	0.53789	0	0	0	0.312388	0	0	0
Acetovibrionales_g_MnB_11	contig_192	contig_192_59	0	0.0442509	0	0	0	0.0766449	0	0
Acetovibrionales_g_MnB_11	contig_192	contig_192_64	0	0.104891	0	0	0	0.181677	0	0
Acetovibrionales_g_MnB_11	contig_192	contig_192_68	0.15751	0	0	0	0.272815	0	0	0
Acetovibrionales_g_MnB_11	contig_192	contig_192_69	0.614792	0.566308	0	0	0.760231	0.163733	0	0
Acetovibrionales_g_MnB_11	contig_192	contig_192_71	0.106411	0	0	0	0.184309	0	0	0
Acetovibrionales_g_MnB_11	contig_192	contig_192_72	0.0285006	0	0	0	0.0493645	0	0	0
Acetovibrionales_g_MnB_11	contig_192	contig_192_74	0.137229	0	0	0	0.237687	0	0	0
Acetovibrionales_g_MnB_11	contig_192	contig_192_76	0.102977	0	0	0	0.178361	0	0	0
Acetovibrionales_g_MnB_11	contig_192	contig_192_78	0	0.051259	0	0	0	0.0887832	0	0
Acetovibrionales_g_MnB_11	contig_192	contig_192_8	0.130208	0	0	0	0.225527	0	0	0
Acetovibrionales_g_MnB_11	contig_192	contig_192_83	0.0846542	0.16845	0	0	0.146625	0.291763	0	0
Acetovibrionales_g_MnB_11	contig_192	contig_192_9	0.211916	0.0652188	0	0	0.242336	0.112962	0	0
Acetovibrionales_g_MnB_11	contig_192	contig_192_91	0.0315839	0.0774304	0	0	0.0547049	0.134113	0	0
Acetovibrionales_g_MnB_11	contig_192	contig_192_93	0	0.284246	0	0	0	0.492329	0	0
Acetovibrionales_g_MnB_11	contig_192	contig_192_97	0.19408	0	0	0	0.336157	0	0	0
Acetovibrionales_g_MnB_11	contig_1986	contig_1986_1	0	0.151043	0	0	0	0.261614	0	0
Acetovibrionales_g_MnB_11	contig_1986	contig_1986_11	0.192847	0.0419564	0	0	0.170899	0.0726707	0	0
Acetovibrionales_g_MnB_11	contig_1986	contig_1986_14	0.240177	0.0394026	0	0	0.0642894	0.0682473	0	0
Acetovibrionales_g_MnB_11	contig_1986	contig_1986_15	0.134389	0.0640221	0	0	0.232769	0.11089	0	0
Acetovibrionales_g_MnB_11	contig_1986	contig_1986_17	0.126863	0	0	0	0.219734	0	0	0
Acetovibrionales_g_MnB_11	contig_1986	contig_1986_24	0	0.0532632	0.0581376	0	0	0.0922545	0.100697	0
Acetovibrionales_g_MnB_11	contig_1986	contig_1986_28	0	0.0278579	0	0	0	0.0482514	0	0
Acetovibrionales_g_MnB_11	contig_1986	contig_1986_29	0.0208726	0.0207667	0	0	0.0361523	0.035969	0	0
Acetovibrionales_g_MnB_11	contig_1986	contig_1986_4	0.0602816	0	0	0	0.104411	0	0	0
Acetovibrionales_g_MnB_11	contig_1986	contig_1986_5	0.141523	0	0	0	0.123559	0	0	0
Acetovibrionales_g_MnB_11	contig_1986	contig_1986_8	0	0.526895	0	0	0	0.912609	0	0
Acetovibrionales_g_MnB_11	contig_2162	contig_2162_1	0.151328	0	0	0	0.0349028	0	0	0
Acetovibrionales_g_MnB_11	contig_2162	contig_2162_15	0.0936002	0	0	0	0.16212	0	0	0
Acetovibrionales_g_MnB_11	contig_2162	contig_2162_16	0.175725	0.0629347	0	0	0.15342	0.109006	0	0
Acetovibrionales_g_MnB_11	contig_2162	contig_2162_17	0.0590672	0	0	0	0.0515696	0	0	0
Acetovibrionales_g_MnB_11	contig_2162	contig_2162_2	0.0975086	0	0	0	0.0864989	0	0	0
Acetovibrionales_g_MnB_11	contig_2162	contig_2162_21	0	0.0941274	0	0	0	0.163033	0	0
Acetovibrionales_g_MnB_11	contig_2162	contig_2162_22	0	0.106789	0	0	0	0.094388	0	0
Acetovibrionales_g_MnB_11	contig_2162	contig_2162_25	0.0260549	0	0	0	0.0451284	0	0	0
Acetovibrionales_g_MnB_11	contig_2162	contig_2162_28	0.700445	0.344613	0	0	0.641034	0.596887	0	0
Acetovibrionales_g_MnB_11	contig_2162	contig_2162_29	0	0.102984	0	0	0	0.178374	0	0
Acetovibrionales_g_MnB_11	contig_2162	contig_2162_5	0.734505	0.0427481	0	0	0.388325	0.0740418	0	0
Acetovibrionales_g_MnB_11	contig_2162	contig_2162_6	0.113115	0	0	0	0.195921	0	0	0
Acetovibrionales_g_MnB_11	contig_2277	contig_2277_10	0.0379533	0	0	0	0.065737	0	0	0
Acetovibrionales_g_MnB_11	contig_2277	contig_2277_15	0.0967637	0	0	0	0.1676	0	0	0
Acetovibrionales_g_MnB_11	contig_2277	contig_2277_17	0.539651	0.178886	0	0	0.389754	0.191222	0	0
Acetovibrionales_g_MnB_11	contig_2277	contig_2277_18	0.0404095	0	0	0	0.0699912	0	0	0
Acetovibrionales_g_MnB_11	contig_2277	contig_2277_19	0.201192	0.0509022	0	0	0.184127	0.0881652	0	0
Acetovibrionales_g_MnB_11	contig_2277	contig_2277_2	0.0967822	0.0533622	0	0	0.0857674	0.092426	0	0
Acetovibrionales_g_MnB_11	contig_2277	contig_2277_20	0.161503	0	0	0	0.279732	0	0	0
Acetovibrionales_g_MnB_11	contig_2277	contig_2277_21	0.115396	0	0	0	0.103067	0	0	0
Acetovibrionales_g_MnB_11	contig_2277	contig_2277_22	0	0.100695	0	0	0	0.17441	0	0
Acetovibrionales_g_MnB_11	contig_2277	contig_2277_23	0.398622	0	0	0	0.362213	0	0	0
Acetovibrionales_g_MnB_11	contig_2277	contig_2277_24	0.271095	0	0	0	0.46955	0	0	0
Acetovibrionales_g_MnB_11	contig_230	contig_230_102	0.139744	0	0	0	0.127891	0	0	0
Acetovibrionales_g_MnB_11	contig_230	contig_230_104	1.2961	1.57906	0	0	1.0124	0.675082	0	0
Acetovibrionales_g_MnB_11	contig_230	contig_230_106	0.0582403	0.0734242	0	0	0.100875	0.127174	0	0
Acetovibrionales_g_MnB_11	contig_230	contig_230_107	0.414196	0	0	0	0.717408	0	0	0
Acetovibrionales_g_MnB_11	contig_230	contig_230_110	0.0954047	0	0	0	0.165246	0	0	0
Acetovibrionales_g_MnB_11	contig_230	contig_230_123	0	0.0519644	0	0	0	0.090005	0	0
Acetovibrionales_g_MnB_11	contig_230	contig_230_128	0.0898676	0	0	0	0.155655	0	0	0
Acetovibrionales_g_MnB_11	contig_230	contig_230_129	0.102796	0	0	0	0.178048	0	0	0
Acetovibrionales_g_MnB_11	contig_230	contig_230_13	0.0994409	0.22083	0	0	0.172237	0.19432	0	0
Acetovibrionales_g_MnB_11	contig_230	contig_230_131	0.137709	0	0	0	0.126029	0	0	0
Acetovibrionales_g_MnB_11	contig_230	contig_230_132	1.73994	0.461596	0	0	0.791216	0.399873	0	0
Acetovibrionales_g_MnB_11	contig_230	contig_230_137	0	0.171424	0	0	0	0.150845	0	0
Acetovibrionales_g_MnB_11	contig_230	contig_230_15	0.0488669	0	0	0	0.0846399	0	0	0
Acetovibrionales_g_MnB_11	contig_230	contig_230_151	0	0.162289	0	0	0	0.281092	0	0
Acetovibrionales_g_MnB_11	contig_230	contig_230_159	0	0.185218	0	0	0	0.320808	0	0
Acetovibrionales_g_MnB_11	contig_230	contig_230_16	0.154382	0	0	0	0.267398	0	0	0
Acetovibrionales_g_MnB_11	contig_230	contig_230_164	0.0761526	0	0	0	0.1319	0	0	0
Acetovibrionales_g_MnB_11	contig_230	contig_230_165	0.424592	0	0	0	0.735415	0	0	0
Acetovibrionales_g_MnB_11	contig_230	contig_230_168	0.290492	0	0	0	0.248592	0	0	0
Acetovibrionales_g_MnB_11	contig_230	contig_230_169	0.06678	0	0	0	0.115666	0	0	0
Acetovibrionales_g_MnB_11	contig_230	contig_230_171	0.155442	0	0	0	0.269233	0	0	0
Acetovibrionales_g_MnB_11	contig_230	contig_230_172	0.148836	0	0	0	0.257792	0	0	0
Acetovibrionales_g_MnB_11	contig_230	contig_230_173	0.0822093	0	0	0	0.142391	0	0	0
Acetovibrionales_g_MnB_11	contig_230	contig_230_174	0.355307	0.256488	0	0	0.176698	0.444251	0	0
Acetovibrionales_g_MnB_11	contig_230	contig_230_176	0.228882	0	0	0	0.396435	0	0	0
Acetovibrionales_g_MnB_11	contig_230	contig_230_177	0.273342	0.117005	0	0	0.166786	0.103418	0	0
Acetovibrionales_g_MnB_11	contig_230	contig_230_179	0	0.131724	0	0	0	0.228152	0	0
Acetovibrionales_g_MnB_11	contig_230	contig_230_180	0.103234	0	0	0	0.178807	0	0	0
Acetovibrionales_g_MnB_11	contig_230	contig_230_181	0.0734257	0	0	0	0.127177	0	0	0
Acetovibrionales_g_MnB_11	contig_230	contig_230_182	0	0.187244	0	0	0	0.324315	0	0
Acetovibrionales_g_MnB_11	contig_230	contig_230_184	0.0886069	0	0	0	0.153472	0	0	0
Acetovibrionales_g_MnB_11	contig_230	contig_230_185	0	0.310152	0	0	0	0.537199	0	0
Acetovibrionales_g_MnB_11	contig_230	contig_230_189	0.115594	0	0	0	0.200214	0	0	0
Acetovibrionales_g_MnB_11	contig_230	contig_230_190	0.0963712	0	0	0	0.16692	0	0	0
Acetovibrionales_g_MnB_11	contig_230	contig_230_191	0.147031	0	0	0	0.254664	0	0	0
Acetovibrionales_g_MnB_11	contig_230	contig_230_192	0.161182	0	0	0	0.147511	0	0	0
Acetovibrionales_g_MnB_11	contig_230	contig_230_193	0.0918156	0	0	0	0.0801612	0	0	0
Acetovibrionales_g_MnB_11	contig_230	contig_230_195	0.0480421	0	0	0	0.0832114	0	0	0
Acetovibrionales_g_MnB_11	contig_230	contig_230_199	0.150121	0	0	0	0.163495	0	0	0
Acetovibrionales_g_MnB_11	contig_230	contig_230_201	0	0.102056	0	0	0	0.176767	0	0
Acetovibrionales_g_MnB_11	contig_230	contig_230_202	0.179548	0	0	0	0.159113	0	0	0
Acetovibrionales_g_MnB_11	contig_230	contig_230_203	0.768645	0	0	0	0.878982	0	0	0
Acetovibrionales_g_MnB_11	contig_230	contig_230_204	0	0.482053	0	0	0	0.83494	0	0
Acetovibrionales_g_MnB_11	contig_230	contig_230_205	0.0753084	0.063656	0	0	0.130438	0.110255	0	0
Acetovibrionales_g_MnB_11	contig_230	contig_230_207	0.460817	0.166047	0	0	0.465467	0.155503	0	0
Acetovibrionales_g_MnB_11	contig_230	contig_230_208	0.162715	0.321033	0	0	0.144196	0.283754	0	0
Acetovibrionales_g_MnB_11	contig_230	contig_230_209	0.0771931	0.0768016	0	0	0.133702	0.133024	0	0
Acetovibrionales_g_MnB_11	contig_230	contig_230_210	0.0804663	0	0	0	0.139372	0	0	0
Acetovibrionales_g_MnB_11	contig_230	contig_230_212	0	0.422189	0	0	0	0.731253	0	0
Acetovibrionales_g_MnB_11	contig_230	contig_230_214	0.13163	0	0	0	0.22799	0	0	0
Acetovibrionales_g_MnB_11	contig_230	contig_230_216	0.0863496	0	0	0	0.0765222	0	0	0
Acetovibrionales_g_MnB_11	contig_230	contig_230_217	0.278924	0.061903	0	0	0.278396	0.107219	0	0
Acetovibrionales_g_MnB_11	contig_230	contig_230_221	0.0521296	0	0	0	0.0902912	0	0	0
Acetovibrionales_g_MnB_11	contig_230	contig_230_24	0.375735	0	0	0	0.343866	0	0	0
Acetovibrionales_g_MnB_11	contig_230	contig_230_26	0.0669764	0	0	0	0.116006	0	0	0
Acetovibrionales_g_MnB_11	contig_230	contig_230_28	0.152516	0	0	0	0.13958	0	0	0
Acetovibrionales_g_MnB_11	contig_230	contig_230_3	0.295928	0	0	0	0.512562	0	0	0
Acetovibrionales_g_MnB_11	contig_230	contig_230_33	0.0477147	0.0368998	0	0	0.0826444	0.0639123	0	0
Acetovibrionales_g_MnB_11	contig_230	contig_230_34	0.0456352	0	0	0	0.0790425	0	0	0
Acetovibrionales_g_MnB_11	contig_230	contig_230_39	0	0.178397	0	0	0	0.308994	0	0
Acetovibrionales_g_MnB_11	contig_230	contig_230_41	0.246192	0	0	0	0.426417	0	0	0
Acetovibrionales_g_MnB_11	contig_230	contig_230_47	0.227375	0	0	0	0.201497	0	0	0
Acetovibrionales_g_MnB_11	contig_230	contig_230_48	0.183792	0.141454	0	0	0.0423904	0.245006	0	0
Acetovibrionales_g_MnB_11	contig_230	contig_230_5	0.118371	0	0	0	0.205025	0	0	0
Acetovibrionales_g_MnB_11	contig_230	contig_230_52	0.105807	0.157539	0	0	0.183263	0.138627	0	0
Acetovibrionales_g_MnB_11	contig_230	contig_230_55	0.15405	0.134062	0	0	0.136517	0.232202	0	0
Acetovibrionales_g_MnB_11	contig_230	contig_230_57	0	0.238012	0	0	0	0.221135	0	0
Acetovibrionales_g_MnB_11	contig_230	contig_230_59	0.042485	0.294334	0	0	0.0735862	0.157993	0	0
Acetovibrionales_g_MnB_11	contig_230	contig_230_6	0.303594	0	0	0	0.525841	0	0	0
Acetovibrionales_g_MnB_11	contig_230	contig_230_63	0	0.0573176	0	0	0	0.0992769	0	0
Acetovibrionales_g_MnB_11	contig_230	contig_230_64	0	0.0949957	0	0	0	0.164537	0	0
Acetovibrionales_g_MnB_11	contig_230	contig_230_67	0.793902	0	0	0	1.12416	0	0	0
Acetovibrionales_g_MnB_11	contig_230	contig_230_75	0.0859145	0	0	0	0.148808	0	0	0
Acetovibrionales_g_MnB_11	contig_230	contig_230_79	0.102116	0	0	0	0.176871	0	0	0
Acetovibrionales_g_MnB_11	contig_230	contig_230_82	0.131135	0	0	0	0.227133	0	0	0
Acetovibrionales_g_MnB_11	contig_230	contig_230_84	0.0481856	0	0	0	0.0834599	0	0	0
Acetovibrionales_g_MnB_11	contig_230	contig_230_86	0.232525	0	0	0	0.212802	0	0	0
Acetovibrionales_g_MnB_11	contig_230	contig_230_87	0.28331	0	0	0	0.255385	0	0	0
Acetovibrionales_g_MnB_11	contig_230	contig_230_95	0	0.0864751	0	0	0	0.149779	0	0
Acetovibrionales_g_MnB_11	contig_230	contig_230_99	0.0914537	0	0	0	0.158402	0	0	0
Acetovibrionales_g_MnB_11	contig_251	contig_251_11	0.326578	0	0	0	0.565649	0	0	0
Acetovibrionales_g_MnB_11	contig_251	contig_251_121	0.0405212	0	0	0	0.0701848	0	0	0
Acetovibrionales_g_MnB_11	contig_251	contig_251_13	3.57274	0	0	0	2.46776	0	0	0
Acetovibrionales_g_MnB_11	contig_251	contig_251_131	0.0451825	0	0	0	0.0782583	0	0	0
Acetovibrionales_g_MnB_11	contig_251	contig_251_133	0.100984	0	0	0	0.17491	0	0	0
Acetovibrionales_g_MnB_11	contig_251	contig_251_134	0.179704	0	0	0	0.311257	0	0	0
Acetovibrionales_g_MnB_11	contig_251	contig_251_14	1.85102	0	0	0	2.11673	0	0	0
Acetovibrionales_g_MnB_11	contig_251	contig_251_141	0.136359	0.0859546	0	0	0.236181	0.148878	0	0
Acetovibrionales_g_MnB_11	contig_251	contig_251_142	0.0840294	0.105937	0	0	0.145543	0.183488	0	0
Acetovibrionales_g_MnB_11	contig_251	contig_251_155	0.0581287	0	0	0	0.100682	0	0	0
Acetovibrionales_g_MnB_11	contig_251	contig_251_169	0	0.0582429	0	0	0	0.10088	0	0
Acetovibrionales_g_MnB_11	contig_251	contig_251_172	0	0.0743753	0	0	0	0.128822	0	0
Acetovibrionales_g_MnB_11	contig_251	contig_251_173	0.0274361	0	0	0	0.0475207	0	0	0
Acetovibrionales_g_MnB_11	contig_251	contig_251_19	0.234763	0	0	0	0.406621	0	0	0
Acetovibrionales_g_MnB_11	contig_251	contig_251_2	0	0.146115	0	0	0	0.147496	0	0
Acetovibrionales_g_MnB_11	contig_251	contig_251_20	0.398284	0.14774	0	0	0.237391	0.157928	0	0
Acetovibrionales_g_MnB_11	contig_251	contig_251_21	0.110554	0.0854962	0	0	0.191485	0.148084	0	0
Acetovibrionales_g_MnB_11	contig_251	contig_251_24	0.103256	0	0	0	0.112455	0	0	0
Acetovibrionales_g_MnB_11	contig_251	contig_251_26	12.0046	0.853085	0	0	2.92876	0.915593	0	0
Acetovibrionales_g_MnB_11	contig_251	contig_251_27	0.514607	0	0	0	0.891326	0	0	0
Acetovibrionales_g_MnB_11	contig_251	contig_251_28	0.202047	0.351502	0	0	0.349956	0.101627	0	0
Acetovibrionales_g_MnB_11	contig_251	contig_251_30	1.58089	2.16729	0	0	1.95488	1.90711	0	0
Acetovibrionales_g_MnB_11	contig_251	contig_251_31	0.1919	0.699874	0	0	0.208996	0.795818	0	0
Acetovibrionales_g_MnB_11	contig_251	contig_251_32	0.0499938	0.0151346	0	0.0235396	0.0462554	0.0262139	0	0.0407719
Acetovibrionales_g_MnB_11	contig_251	contig_251_41	0.147569	0.0971226	0.0537499	0	0.0289281	0.0841356	0.0930975	0
Acetovibrionales_g_MnB_11	contig_251	contig_251_5	0.845384	0	0.170034	0	0.526515	0	0.294507	0
Acetovibrionales_g_MnB_11	contig_251	contig_251_6	0.292969	0	0	0	0.507436	0	0	0
Acetovibrionales_g_MnB_11	contig_251	contig_251_71	0.198017	0	0	0	0.342976	0	0	0
Acetovibrionales_g_MnB_11	contig_251	contig_251_77	0	0.778002	0	0	0	0.684605	0	0
Acetovibrionales_g_MnB_11	contig_251	contig_251_83	0.054863	0.107524	0	0	0.0950255	0.186237	0	0
Acetovibrionales_g_MnB_11	contig_251	contig_251_88	0	0.196636	0	0	0	0.340583	0	0
Acetovibrionales_g_MnB_11	contig_251	contig_251_94	0.330029	0	0	0	0.571626	0	0	0
Acetovibrionales_g_MnB_11	contig_2547	contig_2547_10	0.113996	0.335123	0	0	0.197446	0.58045	0	0
Acetovibrionales_g_MnB_11	contig_2547	contig_2547_11	0.262667	0	0	0	0.240388	0	0	0
Acetovibrionales_g_MnB_11	contig_2547	contig_2547_12	0.540085	0	0	0	0.376663	0	0	0
Acetovibrionales_g_MnB_11	contig_2547	contig_2547_13	0	0.153084	0	0	0	0.26515	0	0
Acetovibrionales_g_MnB_11	contig_2547	contig_2547_18	0.220277	0.215856	0	0	0.381531	0.373874	0	0
Acetovibrionales_g_MnB_11	contig_2547	contig_2547_2	0.963428	0	0	0	0.954269	0	0	0
Acetovibrionales_g_MnB_11	contig_2547	contig_2547_20	0	0.400145	0	0	0	0.374736	0	0
Acetovibrionales_g_MnB_11	contig_2547	contig_2547_21	0.838146	0	0	0	0.881141	0	0	0
Acetovibrionales_g_MnB_11	contig_2547	contig_2547_22	0.276131	0	0	0	0.478272	0	0	0
Acetovibrionales_g_MnB_11	contig_2547	contig_2547_23	0.340661	0	0	0	0.590042	0	0	0
Acetovibrionales_g_MnB_11	contig_2547	contig_2547_24	0.334882	0	0	0	0.580032	0	0	0
Acetovibrionales_g_MnB_11	contig_2547	contig_2547_26	0.729737	0.128739	0	0	0.794746	0.222983	0	0
Acetovibrionales_g_MnB_11	contig_2547	contig_2547_27	0.329549	0	0	0	0.292043	0	0	0
Acetovibrionales_g_MnB_11	contig_2547	contig_2547_28	0	0.302198	0	0	0	0.523423	0	0
Acetovibrionales_g_MnB_11	contig_2547	contig_2547_29	0.158077	0	0	0	0.273797	0	0	0
Acetovibrionales_g_MnB_11	contig_2547	contig_2547_3	0.200193	0	0	0	0.174782	0	0	0
Acetovibrionales_g_MnB_11	contig_2547	contig_2547_30	0.192983	0	0	0	0.334256	0	0	0
Acetovibrionales_g_MnB_11	contig_2547	contig_2547_31	0.14085	0.138023	0	0	0.24396	0.239063	0	0
Acetovibrionales_g_MnB_11	contig_2547	contig_2547_32	0.70091	0	0	0	0.335742	0	0	0
Acetovibrionales_g_MnB_11	contig_2547	contig_2547_33	0.281701	0	0	0	0.48792	0	0	0
Acetovibrionales_g_MnB_11	contig_2547	contig_2547_37	0.278135	0	0	0	0.481743	0	0	0
Acetovibrionales_g_MnB_11	contig_2547	contig_2547_4	0.583036	0.538037	0	0	0.636194	0.610829	0	0
Acetovibrionales_g_MnB_11	contig_2547	contig_2547_45	0.0793553	0	0	0	0.137447	0	0	0
Acetovibrionales_g_MnB_11	contig_2547	contig_2547_48	0	0.102532	0	0	0	0.17759	0	0
Acetovibrionales_g_MnB_11	contig_2547	contig_2547_5	0.277188	0.206768	0	0	0.256461	0.358132	0	0
Acetovibrionales_g_MnB_11	contig_2547	contig_2547_6	0	0	0.469935	0	0	0	0.813952	0
Acetovibrionales_g_MnB_11	contig_2638	contig_2638_12	0.0891445	0	0	0	0.154403	0	0	0
Acetovibrionales_g_MnB_11	contig_2638	contig_2638_14	0.0604031	0	0	0	0.104621	0	0	0
Acetovibrionales_g_MnB_11	contig_2638	contig_2638_20	0	0.0566412	0	0	0	0.0981054	0	0
Acetovibrionales_g_MnB_11	contig_2638	contig_2638_22	0	0.0499041	0	0	0	0.0864365	0	0
Acetovibrionales_g_MnB_11	contig_2720	contig_2720_1	0.0634317	0	0	0	0.109867	0	0	0
Acetovibrionales_g_MnB_11	contig_2720	contig_2720_13	0.14787	0	0	0	0.256118	0	0	0
Acetovibrionales_g_MnB_11	contig_2720	contig_2720_16	0.0768418	0	0	0	0.133094	0	0	0
Acetovibrionales_g_MnB_11	contig_2720	contig_2720_17	0.154601	0	0	0	0.267776	0	0	0
Acetovibrionales_g_MnB_11	contig_2720	contig_2720_18	0	0.11364	0	0	0	0.100444	0	0
Acetovibrionales_g_MnB_11	contig_2720	contig_2720_2	0.13356	0	0	0	0.231333	0	0	0
Acetovibrionales_g_MnB_11	contig_2720	contig_2720_20	0	0.0445117	0	0	0	0.0770966	0	0
Acetovibrionales_g_MnB_11	contig_2720	contig_2720_23	0.0323365	0	0	0	0.0560084	0	0	0
Acetovibrionales_g_MnB_11	contig_2720	contig_2720_3	0.245608	0.10687	0	0	0.217655	0.185105	0	0
Acetovibrionales_g_MnB_11	contig_2720	contig_2720_4	0.173505	0.0877946	0	0	0.158788	0.152065	0	0
Acetovibrionales_g_MnB_11	contig_2720	contig_2720_5	0	0.0726169	0	0	0	0.125776	0	0
Acetovibrionales_g_MnB_11	contig_2720	contig_2720_6	0	0.0500245	0	0	0	0.0866449	0	0
Acetovibrionales_g_MnB_11	contig_2720	contig_2720_8	0.196893	0	0	0	0.341029	0	0	0
Acetovibrionales_g_MnB_11	contig_2720	contig_2720_9	0.090813	0	0	0	0.157293	0	0	0
Acetovibrionales_g_MnB_11	contig_2798	contig_2798_13	0.08497	0	0	0	0.147172	0	0	0
Acetovibrionales_g_MnB_11	contig_2798	contig_2798_14	0.0705948	0	0	0	0.122274	0	0	0
Acetovibrionales_g_MnB_11	contig_2798	contig_2798_17	0.0500483	0	0	0	0.0866862	0	0	0
Acetovibrionales_g_MnB_11	contig_2798	contig_2798_18	0.173453	0.115761	0	0	0.0340021	0.200505	0	0
Acetovibrionales_g_MnB_11	contig_2798	contig_2798_22	0	0.0562196	0	0	0	0.0973751	0	0
Acetovibrionales_g_MnB_11	contig_2798	contig_2798_23	0	0.105734	0	0	0	0.183136	0	0
Acetovibrionales_g_MnB_11	contig_2854	contig_2854_1	0.404835	0.607541	0	0	0.701195	0.469667	0	0
Acetovibrionales_g_MnB_11	contig_2854	contig_2854_2	0.197285	0.0762844	0	0	0.341708	0.132129	0	0
Acetovibrionales_g_MnB_11	contig_2854	contig_2854_22	0	0.305413	0	0	0	0.528991	0	0
Acetovibrionales_g_MnB_11	contig_2854	contig_2854_28	0.348286	0.363823	0	0	0.308648	0.447952	0	0
Acetovibrionales_g_MnB_11	contig_2854	contig_2854_29	0.905378	0.304839	0.0885486	0	0.610358	0.26944	0.153371	0
Acetovibrionales_g_MnB_11	contig_2854	contig_2854_3	0.924578	0.419236	0.119604	0	0.48738	0.392614	0.20716	0
Acetovibrionales_g_MnB_11	contig_2854	contig_2854_30	0.327604	0.0697122	0	0	0.148141	0.120745	0	0
Acetovibrionales_g_MnB_11	contig_2854	contig_2854_5	0.103158	0	0	0	0.178675	0	0	0
Acetovibrionales_g_MnB_11	contig_2854	contig_2854_6	0.148768	0.0820253	0	0	0.131837	0.142072	0	0
Acetovibrionales_g_MnB_11	contig_2854	contig_2854_7	0.594993	0	0	0	0.385899	0	0	0
Acetovibrionales_g_MnB_11	contig_328	contig_328_106	0.234235	0.390629	0	0	0.405707	0.676589	0	0
Acetovibrionales_g_MnB_11	contig_328	contig_328_112	0.142325	0	0	0	0.246514	0	0	0
Acetovibrionales_g_MnB_11	contig_328	contig_328_114	0.0921942	0.207957	0	0	0.159685	0.183808	0	0
Acetovibrionales_g_MnB_11	contig_328	contig_328_115	0.0921285	0.284987	0	0	0.159571	0.493612	0	0
Acetovibrionales_g_MnB_11	contig_328	contig_328_118	0.18713	0	0	0	0.324118	0	0	0
Acetovibrionales_g_MnB_11	contig_328	contig_328_120	0.0408034	0	0	0	0.0706736	0	0	0
Acetovibrionales_g_MnB_11	contig_328	contig_328_143	0.0535811	0	0	0	0.0928052	0	0	0
Acetovibrionales_g_MnB_11	contig_328	contig_328_15	0.445086	0.137763	0	0	0.321151	0.147263	0	0
Acetovibrionales_g_MnB_11	contig_328	contig_328_153	0.311945	0	0	0	0.540304	0	0	0
Acetovibrionales_g_MnB_11	contig_328	contig_328_154	0.117381	0.132385	0	0	0.20331	0.117012	0	0
Acetovibrionales_g_MnB_11	contig_328	contig_328_157	0.184314	0	0	0	0.163338	0	0	0
Acetovibrionales_g_MnB_11	contig_328	contig_328_16	0.275742	0	0	0.100524	0.29045	0	0	0.174113
Acetovibrionales_g_MnB_11	contig_328	contig_328_18	0.370824	0	0	0	0.339371	0	0	0
Acetovibrionales_g_MnB_11	contig_328	contig_328_19	0.132395	0	0	0	0.229315	0	0	0
Acetovibrionales_g_MnB_11	contig_328	contig_328_20	0.114236	0.0651048	0	0	0.10203	0.112765	0	0
Acetovibrionales_g_MnB_11	contig_328	contig_328_21	0.221946	0.422934	0	0	0.384421	0.732544	0	0
Acetovibrionales_g_MnB_11	contig_328	contig_328_22	0.0167935	0.14527	0	0	0.0290872	0.155196	0	0
Acetovibrionales_g_MnB_11	contig_328	contig_328_23	0	0	0.0254496	0	0	0	0.0440801	0
Acetovibrionales_g_MnB_11	contig_328	contig_328_26	0.145974	0.329265	0	0	0.252835	0.29103	0	0
Acetovibrionales_g_MnB_11	contig_328	contig_328_27	0.103041	0.126306	0	0	0.178472	0.218769	0	0
Acetovibrionales_g_MnB_11	contig_328	contig_328_32	0.047101	0	0	0	0.0815814	0	0	0
Acetovibrionales_g_MnB_11	contig_328	contig_328_38	0	0.0210352	0	0	0	0.036434	0	0
Acetovibrionales_g_MnB_11	contig_328	contig_328_41	0.108708	0	0	0	0.188288	0	0	0
Acetovibrionales_g_MnB_11	contig_328	contig_328_47	0	0.0340152	0	0	0	0.0589161	0	0
Acetovibrionales_g_MnB_11	contig_328	contig_328_53	0.34503	0	0	0	0.597609	0	0	0
Acetovibrionales_g_MnB_11	contig_328	contig_328_59	0.546669	0.156081	0	0	0.440115	0.137344	0	0
Acetovibrionales_g_MnB_11	contig_328	contig_328_60	0.65402	0.358204	0	0	0.437377	0.354883	0	0
Acetovibrionales_g_MnB_11	contig_328	contig_328_65	0.283365	0	0	0	0.135082	0	0	0
Acetovibrionales_g_MnB_11	contig_328	contig_328_69	0.0601578	0	0	0	0.104196	0	0	0
Acetovibrionales_g_MnB_11	contig_328	contig_328_7	0	0.134153	0	0	0	0.232361	0	0
Acetovibrionales_g_MnB_11	contig_328	contig_328_74	0.189353	0.11987	0	0	0.216534	0.207621	0	0
Acetovibrionales_g_MnB_11	contig_328	contig_328_76	0	0.0917216	0	0	0	0.158866	0	0
Acetovibrionales_g_MnB_11	contig_328	contig_328_77	0	0.0611489	0	0	0	0.0538081	0	0
Acetovibrionales_g_MnB_11	contig_328	contig_328_78	2.36959	0.0763533	0	0	0.847204	0.132248	0	0
Acetovibrionales_g_MnB_11	contig_328	contig_328_87	0.238186	0	0	0	0.41255	0	0	0
Acetovibrionales_g_MnB_11	contig_328	contig_328_88	0.146397	0.120317	0	0	0.253567	0.208396	0	0
Acetovibrionales_g_MnB_11	contig_356	contig_356_10	0.0896534	1.05757	0	0	0.155284	1.39419	0	0
Acetovibrionales_g_MnB_11	contig_356	contig_356_103	2.52514	1.2847	0.0795757	0	1.59174	0.474566	0.137829	0
Acetovibrionales_g_MnB_11	contig_356	contig_356_105	0	0.263384	0	0	0	0.456194	0	0
Acetovibrionales_g_MnB_11	contig_356	contig_356_109	0	0	0.326419	0	0	0	0.565374	0
Acetovibrionales_g_MnB_11	contig_356	contig_356_11	0.612887	0.474118	0	0	0.736458	0.137079	0	0
Acetovibrionales_g_MnB_11	contig_356	contig_356_112	0.197075	0	0	0	0.172059	0	0	0
Acetovibrionales_g_MnB_11	contig_356	contig_356_114	0.353792	0	0	0	0.612786	0	0	0
Acetovibrionales_g_MnB_11	contig_356	contig_356_117	0.164891	0	0	0	0.179925	0	0	0
Acetovibrionales_g_MnB_11	contig_356	contig_356_118	0.175169	0	0	0	0.303402	0	0	0
Acetovibrionales_g_MnB_11	contig_356	contig_356_120	0.698657	0.158484	0	0	0.530359	0.169413	0	0
Acetovibrionales_g_MnB_11	contig_356	contig_356_121	0.555127	0.219711	0	0	0.128036	0.38055	0	0
Acetovibrionales_g_MnB_11	contig_356	contig_356_122	0.11055	0.214735	0	0	0.0979679	0.188957	0	0
Acetovibrionales_g_MnB_11	contig_356	contig_356_123	0	0.0612142	0	0	0	0.106026	0	0
Acetovibrionales_g_MnB_11	contig_356	contig_356_125	0.0508444	0	0	0	0.0880651	0	0	0
Acetovibrionales_g_MnB_11	contig_356	contig_356_128	0.755968	0	0	0	0.699438	0	0	0
Acetovibrionales_g_MnB_11	contig_356	contig_356_13	0.0669903	0	0	0	0.116031	0	0	0
Acetovibrionales_g_MnB_11	contig_356	contig_356_134	0.190275	0	0	0	0.329566	0	0	0
Acetovibrionales_g_MnB_11	contig_356	contig_356_137	0.0925451	0.152118	0	0	0.160293	0.263476	0	0
Acetovibrionales_g_MnB_11	contig_356	contig_356_138	0.0503382	0	0	0	0.0871884	0	0	0
Acetovibrionales_g_MnB_11	contig_356	contig_356_140	0.252688	0	0	0	0.275199	0	0	0
Acetovibrionales_g_MnB_11	contig_356	contig_356_142	4.64442	3.4951	0	0	5.59989	0.513381	0	0
Acetovibrionales_g_MnB_11	contig_356	contig_356_143	0.105384	0	0	0	0.182531	0	0	0
Acetovibrionales_g_MnB_11	contig_356	contig_356_144	0.146082	0	0	0	0.253021	0	0	0
Acetovibrionales_g_MnB_11	contig_356	contig_356_145	0.234235	0	0	0	0.405707	0	0	0
Acetovibrionales_g_MnB_11	contig_356	contig_356_147	0.113293	0	0	0	0.19623	0	0	0
Acetovibrionales_g_MnB_11	contig_356	contig_356_148	0.471723	1.33171	0	0	0.817048	1.42354	0	0
Acetovibrionales_g_MnB_11	contig_356	contig_356_149	0.100332	0	0	0	0.17378	0	0	0
Acetovibrionales_g_MnB_11	contig_356	contig_356_152	0.101024	0	0.108056	0	0.174978	0	0.187158	0
Acetovibrionales_g_MnB_11	contig_356	contig_356_154	0.112751	0.0524043	0	0	0.0260053	0.0461133	0	0
Acetovibrionales_g_MnB_11	contig_356	contig_356_157	0.290652	0.170845	0	0	0.0569765	0.150336	0	0
Acetovibrionales_g_MnB_11	contig_356	contig_356_158	0.370846	0	0	0	0.642325	0	0	0
Acetovibrionales_g_MnB_11	contig_356	contig_356_19	0.0276908	0.0428289	0	0	0.0479619	0.0741818	0	0
Acetovibrionales_g_MnB_11	contig_356	contig_356_21	0.39955	0.202175	0	0	0.36566	0.350177	0	0
Acetovibrionales_g_MnB_11	contig_356	contig_356_22	0.0485047	0	0	0	0.0840126	0	0	0
Acetovibrionales_g_MnB_11	contig_356	contig_356_23	0	0.0650668	0	0	0	0.112699	0	0
Acetovibrionales_g_MnB_11	contig_356	contig_356_25	0.202167	0	0	0	0.350164	0	0	0
Acetovibrionales_g_MnB_11	contig_356	contig_356_26	0.0374466	0	0	0	0.0648594	0	0	0
Acetovibrionales_g_MnB_11	contig_356	contig_356_29	0.388258	0.276789	0	0	0.251815	0.0942647	0	0
Acetovibrionales_g_MnB_11	contig_356	contig_356_30	0.62326	0.848537	0	0	0.544148	1.46971	0	0
Acetovibrionales_g_MnB_11	contig_356	contig_356_31	0	0.266142	0	0	0	0.235236	0	0
Acetovibrionales_g_MnB_11	contig_356	contig_356_34	0.711392	0.0640014	0	0	0.597942	0.110854	0	0
Acetovibrionales_g_MnB_11	contig_356	contig_356_35	0	0.147691	0	0	0	0.255809	0	0
Acetovibrionales_g_MnB_11	contig_356	contig_356_37	0	0.0885019	0	0	0	0.15329	0	0
Acetovibrionales_g_MnB_11	contig_356	contig_356_38	0.0523329	0	0	0	0.0906433	0	0	0
Acetovibrionales_g_MnB_11	contig_356	contig_356_42	5.49153	1.19854	0	0	4.78771	1.28119	0	0
Acetovibrionales_g_MnB_11	contig_356	contig_356_45	0.595861	0	0	0	1.03206	0	0	0
Acetovibrionales_g_MnB_11	contig_356	contig_356_46	0	0.0781258	0	0	0	0.135318	0	0
Acetovibrionales_g_MnB_11	contig_356	contig_356_47	0.0893197	0	0	0	0.154706	0	0	0
Acetovibrionales_g_MnB_11	contig_356	contig_356_49	0	0	0	0.564668	0	0	0	0.978034
Acetovibrionales_g_MnB_11	contig_356	contig_356_50	0	0.712599	0	0	0	0.412284	0	0
Acetovibrionales_g_MnB_11	contig_356	contig_356_51	0.122581	0	0	0	0.212316	0	0	0
Acetovibrionales_g_MnB_11	contig_356	contig_356_52	0.201817	0	0	0	0.178848	0	0	0
Acetovibrionales_g_MnB_11	contig_356	contig_356_58	0.13997	0	0	0	0.12404	0	0	0
Acetovibrionales_g_MnB_11	contig_356	contig_356_60	1.37167	0.283206	0	0	0.784167	0.490527	0	0
Acetovibrionales_g_MnB_11	contig_356	contig_356_65	0.244455	0	0	0	0.216633	0	0	0
Acetovibrionales_g_MnB_11	contig_356	contig_356_66	0.0619782	0	0	0	0.107349	0	0	0
Acetovibrionales_g_MnB_11	contig_356	contig_356_72	0.295846	0.0793002	0	0	0.262175	0.137352	0	0
Acetovibrionales_g_MnB_11	contig_356	contig_356_73	0.276024	0	0	0	0.478087	0	0	0
Acetovibrionales_g_MnB_11	contig_356	contig_356_74	0.814015	0.379412	0	0	0.767147	0.213435	0	0
Acetovibrionales_g_MnB_11	contig_356	contig_356_85	0.144126	0	0	0	0.249634	0	0	0
Acetovibrionales_g_MnB_11	contig_356	contig_356_88	0.215418	0	0	0	0.373115	0	0	0
Acetovibrionales_g_MnB_11	contig_356	contig_356_89	0.100864	0.0386912	0	0	0.0933213	0.0670151	0	0
Acetovibrionales_g_MnB_11	contig_356	contig_356_90	0.439814	0.222549	0	0	0.40251	0.385467	0	0
Acetovibrionales_g_MnB_11	contig_367	contig_367_10	0	0.312053	0	0	0	0.540491	0	0
Acetovibrionales_g_MnB_11	contig_367	contig_367_103	0	0.0700216	0	0	0	0.121281	0	0
Acetovibrionales_g_MnB_11	contig_367	contig_367_110	3.16028	0.740903	0	0.166079	1.46383	0.320573	0	0.287657
Acetovibrionales_g_MnB_11	contig_367	contig_367_112	0.22772	0	0	0	0.394422	0	0	0
Acetovibrionales_g_MnB_11	contig_367	contig_367_113	0.0700676	0	0	0	0.121361	0	0	0
Acetovibrionales_g_MnB_11	contig_367	contig_367_118	0.419309	0.27971	0	0	0.726265	0.484471	0	0
Acetovibrionales_g_MnB_11	contig_367	contig_367_119	0	0.502478	0	0	0	0.171127	0	0
Acetovibrionales_g_MnB_11	contig_367	contig_367_139	0.106148	0	0	0	0.183854	0	0	0
Acetovibrionales_g_MnB_11	contig_367	contig_367_141	0.0565576	0	0	0	0.0979607	0	0	0
Acetovibrionales_g_MnB_11	contig_367	contig_367_142	0	0.090924	0	0	0	0.157485	0	0
Acetovibrionales_g_MnB_11	contig_367	contig_367_143	0.18073	0.113924	0	0	0.313033	0.197322	0	0
Acetovibrionales_g_MnB_11	contig_367	contig_367_144	0.116721	0	0	0	0.202166	0	0	0
Acetovibrionales_g_MnB_11	contig_367	contig_367_149	8.09123	1.54907	0	0	0.843416	1.11597	0	0
Acetovibrionales_g_MnB_11	contig_367	contig_367_151	0	0.126205	0	0	0	0.111549	0	0
Acetovibrionales_g_MnB_11	contig_367	contig_367_20	0	0.0721328	0	0	0	0.124938	0	0
Acetovibrionales_g_MnB_11	contig_367	contig_367_23	0.295928	0	0	0	0.512562	0	0	0
Acetovibrionales_g_MnB_11	contig_367	contig_367_24	0.0773004	0	0	0	0.133888	0	0	0
Acetovibrionales_g_MnB_11	contig_367	contig_367_25	0.128652	0	0	0	0.222831	0	0	0
Acetovibrionales_g_MnB_11	contig_367	contig_367_29	0.0856089	0	0	0	0.148279	0	0	0
Acetovibrionales_g_MnB_11	contig_367	contig_367_31	0.11552	0	0	0	0.0561243	0	0	0
Acetovibrionales_g_MnB_11	contig_367	contig_367_32	0.109726	0	0	0	0.190051	0	0	0
Acetovibrionales_g_MnB_11	contig_367	contig_367_34	0.129203	0	0	0	0.114498	0	0	0
Acetovibrionales_g_MnB_11	contig_367	contig_367_35	0.043541	0	0	0	0.0754153	0	0	0
Acetovibrionales_g_MnB_11	contig_367	contig_367_36	0.0200811	0	0	0	0.0347815	0	0	0
Acetovibrionales_g_MnB_11	contig_367	contig_367_38	0.0617528	0	0	0	0.106959	0	0	0
Acetovibrionales_g_MnB_11	contig_367	contig_367_44	0.0589474	0.0577643	0	0	0.1021	0.100051	0	0
Acetovibrionales_g_MnB_11	contig_367	contig_367_45	0.481454	0.16517	0	0	0.524344	0.286082	0	0
Acetovibrionales_g_MnB_11	contig_367	contig_367_46	3.28646	2.52523	0	0	1.09677	0.279003	0	0
Acetovibrionales_g_MnB_11	contig_367	contig_367_47	1.12548	0.335177	0	0	0.981727	0.132532	0	0
Acetovibrionales_g_MnB_11	contig_367	contig_367_51	0.0829939	0	0	0	0.14375	0	0	0
Acetovibrionales_g_MnB_11	contig_367	contig_367_60	0.604667	0.279137	0	0	0.691466	0.483479	0	0
Acetovibrionales_g_MnB_11	contig_367	contig_367_61	0.0332981	0	0	0	0.057674	0	0	0
Acetovibrionales_g_MnB_11	contig_367	contig_367_64	0	0.142593	0	0	0	0.150978	0	0
Acetovibrionales_g_MnB_11	contig_367	contig_367_69	0	0.26972	0	0	0	0.467169	0	0
Acetovibrionales_g_MnB_11	contig_367	contig_367_76	0.102576	0	0	0	0.177668	0	0	0
Acetovibrionales_g_MnB_11	contig_367	contig_367_77	0.143723	0.044579	0	0	0.137052	0.077213	0	0
Acetovibrionales_g_MnB_11	contig_367	contig_367_78	0.113193	0.707726	0	0	0.100311	0.696625	0	0
Acetovibrionales_g_MnB_11	contig_367	contig_367_79	0.205329	0.0540727	0	0	0.0402507	0.0936567	0	0
Acetovibrionales_g_MnB_11	contig_367	contig_367_80	0.0910879	0.114835	0	0	0.157769	0.198901	0	0
Acetovibrionales_g_MnB_11	contig_367	contig_367_81	0.254435	0	0	0	0.440695	0	0	0
Acetovibrionales_g_MnB_11	contig_367	contig_367_82	0.215418	0	0	0	0.373115	0	0	0
Acetovibrionales_g_MnB_11	contig_367	contig_367_85	0.362893	0.121374	0	0	0.366555	0.210226	0	0
Acetovibrionales_g_MnB_11	contig_367	contig_367_86	0.366346	0	0	0	0.0844954	0	0	0
Acetovibrionales_g_MnB_11	contig_367	contig_367_87	0.47998	0.255313	0	0	0.474334	0.235733	0	0
Acetovibrionales_g_MnB_11	contig_367	contig_367_88	0.522293	0.0431064	0	0	0.464724	0.0746624	0	0
Acetovibrionales_g_MnB_11	contig_367	contig_367_89	0.213719	0.0765422	0	0	0.186591	0.132575	0	0
Acetovibrionales_g_MnB_11	contig_367	contig_367_9	0.214962	0	0	0	0.372326	0	0	0
Acetovibrionales_g_MnB_11	contig_367	contig_367_90	0.375601	0	0	0	0.650559	0	0	0
Acetovibrionales_g_MnB_11	contig_367	contig_367_91	0.621712	0.228803	0	0.0239633	0.0593478	0.00321319	0	0.0415057
Acetovibrionales_g_MnB_11	contig_367	contig_367_92	0.261262	0	0	0	0.452519	0	0	0
Acetovibrionales_g_MnB_11	contig_367	contig_367_93	0.806082	0.168965	0.0981608	0	0.451585	0.149344	0.17002	0
Acetovibrionales_g_MnB_11	contig_367	contig_367_94	0.487914	0	0	0	0.112534	0	0	0
Acetovibrionales_g_MnB_11	contig_367	contig_367_95	0.102576	0.166716	0	0	0.177668	0.154894	0	0
Acetovibrionales_g_MnB_11	contig_367	contig_367_96	0.611434	0.151074	0	0	0.41667	0.133531	0	0
Acetovibrionales_g_MnB_11	contig_367	contig_367_97	0.131884	0	0	0	0.22843	0	0	0
Acetovibrionales_g_MnB_11	contig_367	contig_367_98	1.21237	0.102532	0	0	0.314629	0.17759	0	0
Acetovibrionales_g_MnB_11	contig_367	contig_367_99	0.343071	0	0	0	0.594217	0	0	0
Acetovibrionales_g_MnB_11	contig_3847	contig_3847_10	0	0.0891987	0	0	0	0.154497	0	0
Acetovibrionales_g_MnB_11	contig_3847	contig_3847_11	0.355812	0.401292	0	0	0.616284	0.354692	0	0
Acetovibrionales_g_MnB_11	contig_3847	contig_3847_12	0.0852883	0.0848557	0	0	0.147724	0.146974	0	0
Acetovibrionales_g_MnB_11	contig_3847	contig_3847_14	0.155594	0	0	0	0.143959	0	0	0
Acetovibrionales_g_MnB_11	contig_3847	contig_3847_17	0	0.0505725	0	0	0	0.0875941	0	0
Acetovibrionales_g_MnB_11	contig_3847	contig_3847_18	12.3205	11.3918	0	0	7.17585	7.49514	0	0
Acetovibrionales_g_MnB_11	contig_3847	contig_3847_21	0.452991	0	0	0	0.494292	0	0	0
Acetovibrionales_g_MnB_11	contig_3847	contig_3847_3	0.0856089	0	0	0	0.148279	0	0	0
Acetovibrionales_g_MnB_11	contig_3847	contig_3847_4	0.160212	0.171776	0	0	0.141978	0.297525	0	0
Acetovibrionales_g_MnB_11	contig_3847	contig_3847_5	0.0903649	0	0	0	0.156517	0	0	0
Acetovibrionales_g_MnB_11	contig_3847	contig_3847_6	0.232908	0.0353455	0	0	0.111565	0.0612202	0	0
Acetovibrionales_g_MnB_11	contig_3847	contig_3847_7	0.254993	0.179942	0	0.0791884	0.233365	0.194971	0	0.137158
Acetovibrionales_g_MnB_11	contig_3847	contig_3847_8	0.0890999	0.104256	0	0	0.0777902	0.0968635	0	0
Acetovibrionales_g_MnB_11	contig_3847	contig_3847_9	0.0347134	0.0345373	0.0477686	0	0.0601253	0.0598204	0.0827376	0
Acetovibrionales_g_MnB_11	contig_397	contig_397_1	0.11474	0	0	0	0.198735	0	0	0
Acetovibrionales_g_MnB_11	contig_397	contig_397_111	0.0604031	0	0	0	0.104621	0	0	0
Acetovibrionales_g_MnB_11	contig_397	contig_397_134	0.0658149	0	0	0	0.113995	0	0	0
Acetovibrionales_g_MnB_11	contig_397	contig_397_18	0	0.0442509	0	0	0	0.0766449	0	0
Acetovibrionales_g_MnB_11	contig_397	contig_397_24	0.0713855	0	0	0	0.123643	0	0	0
Acetovibrionales_g_MnB_11	contig_397	contig_397_25	0.171327	0	0	0	0.296746	0	0	0
Acetovibrionales_g_MnB_11	contig_397	contig_397_3	0.226231	0	0	0	0.391843	0	0	0
Acetovibrionales_g_MnB_11	contig_397	contig_397_34	0.0583897	0	0	0	0.101134	0	0	0
Acetovibrionales_g_MnB_11	contig_397	contig_397_37	0.0397706	0	0	0	0.0688846	0	0	0
Acetovibrionales_g_MnB_11	contig_397	contig_397_4	0.379856	0.0883349	0	0	0.0579255	0.153001	0	0
Acetovibrionales_g_MnB_11	contig_397	contig_397_46	0.119852	0	0	0	0.207591	0	0	0
Acetovibrionales_g_MnB_11	contig_397	contig_397_5	0.158746	0	0	0	0.140679	0	0	0
Acetovibrionales_g_MnB_11	contig_397	contig_397_58	0.0351419	0	0	0	0.0608676	0	0	0
Acetovibrionales_g_MnB_11	contig_397	contig_397_59	0.0552771	0	0	0	0.0957427	0	0	0
Acetovibrionales_g_MnB_11	contig_397	contig_397_6	0.278424	0.166231	0	0	0.0545795	0.146928	0	0
Acetovibrionales_g_MnB_11	contig_397	contig_397_60	0.344081	0	0	0	0.32811	0	0	0
Acetovibrionales_g_MnB_11	contig_397	contig_397_64	0	0.251832	0	0	0	0.436186	0	0
Acetovibrionales_g_MnB_11	contig_397	contig_397_67	6.58844	1.39097	0	0	1.15501	1.22188	0	0
Acetovibrionales_g_MnB_11	contig_397	contig_397_78	0	0.0923114	0	0	0	0.159888	0	0
Acetovibrionales_g_MnB_11	contig_397	contig_397_79	0.148338	0	0	0	0.25693	0	0	0
Acetovibrionales_g_MnB_11	contig_397	contig_397_86	0.121084	0.0403859	0	0	0.209724	0.0699504	0	0
Acetovibrionales_g_MnB_11	contig_397	contig_397_88	0.174386	0	0	0	0.302045	0	0	0
Acetovibrionales_g_MnB_11	contig_397	contig_397_94	1.19444	0	0	0	1.09313	0	0	0
Acetovibrionales_g_MnB_11	contig_397	contig_397_97	0.0210267	0	0	0	0.0364194	0	0	0
Acetovibrionales_g_MnB_11	contig_4026	contig_4026_13	0.123506	0	0	0	0.213918	0	0	0
Acetovibrionales_g_MnB_11	contig_4026	contig_4026_4	0.0832297	0	0	0	0.144158	0	0	0
Acetovibrionales_g_MnB_11	contig_4026	contig_4026_5	0.214962	0	0	0	0.372326	0	0	0
Acetovibrionales_g_MnB_11	contig_4026	contig_4026_7	0.119852	0	0	0	0.207591	0	0	0
Acetovibrionales_g_MnB_11	contig_41	contig_41_1	0.296647	0.136824	0	0	0.28357	0.127122	0	0
Acetovibrionales_g_MnB_11	contig_41	contig_41_102	0	0.0172529	0	0	0	0.0298829	0	0
Acetovibrionales_g_MnB_11	contig_41	contig_41_103	0.0438412	0	0.0111638	0	0.0759351	0	0.0193363	0
Acetovibrionales_g_MnB_11	contig_41	contig_41_105	0	0.0106685	0	0	0	0.0184783	0	0
Acetovibrionales_g_MnB_11	contig_41	contig_41_108	0.0280927	0.0474919	0	0	0.048658	0.0822584	0	0
Acetovibrionales_g_MnB_11	contig_41	contig_41_113	0.0135531	0	0	0	0.0234747	0	0	0
Acetovibrionales_g_MnB_11	contig_41	contig_41_118	0.0446509	0	0	0	0.0773377	0	0	0
Acetovibrionales_g_MnB_11	contig_41	contig_41_130	0.0383366	0	0	0	0.066401	0	0	0
Acetovibrionales_g_MnB_11	contig_41	contig_41_131	0.257695	0.0433617	0	0	0.129719	0.0751046	0	0
Acetovibrionales_g_MnB_11	contig_41	contig_41_133	0.368888	0.0722216	0	0	0.372011	0.125092	0	0
Acetovibrionales_g_MnB_11	contig_41	contig_41_134	0	0.268401	0	0	0	0.464883	0	0
Acetovibrionales_g_MnB_11	contig_41	contig_41_135	0.29659	0.0845556	0	0	0.0232433	0.0916179	0	0
Acetovibrionales_g_MnB_11	contig_41	contig_41_137	0.0295356	0	0	0	0.0511572	0	0	0
Acetovibrionales_g_MnB_11	contig_41	contig_41_138	0.0259954	0.0201034	0	0	0.0450254	0.03482	0	0
Acetovibrionales_g_MnB_11	contig_41	contig_41_14	0.0996014	0.150631	0	0	0.172515	0.13314	0	0
Acetovibrionales_g_MnB_11	contig_41	contig_41_15	0.251475	0	0	0	0.435568	0	0	0
Acetovibrionales_g_MnB_11	contig_41	contig_41_16	0.144319	0.137506	0	0	0.249969	0.238167	0	0
Acetovibrionales_g_MnB_11	contig_41	contig_41_165	0.0485543	0	0	0	0.0840985	0	0	0
Acetovibrionales_g_MnB_11	contig_41	contig_41_168	0.0944895	0	0	0	0.163661	0	0	0
Acetovibrionales_g_MnB_11	contig_41	contig_41_169	0.240315	0.22145	0	0	0.0471091	0.0275607	0	0
Acetovibrionales_g_MnB_11	contig_41	contig_41_171	0.362529	0	0	0	0.221206	0	0	0
Acetovibrionales_g_MnB_11	contig_41	contig_41_172	0.255239	0	0	0	0.22619	0	0	0
Acetovibrionales_g_MnB_11	contig_41	contig_41_173	0.135547	0	0	0	0.234775	0	0	0
Acetovibrionales_g_MnB_11	contig_41	contig_41_174	0.0560886	0.0707114	0	0	0.0971483	0.122476	0	0
Acetovibrionales_g_MnB_11	contig_41	contig_41_175	0.0738349	0.0606819	0	0	0.127886	0.105104	0	0
Acetovibrionales_g_MnB_11	contig_41	contig_41_177	0.133776	0.12746	0	0	0.231706	0.220767	0	0
Acetovibrionales_g_MnB_11	contig_41	contig_41_183	0	0.122428	0	0	0	0.212052	0	0
Acetovibrionales_g_MnB_11	contig_41	contig_41_187	0.29791	0.212737	0	0	0.260259	0.368471	0	0
Acetovibrionales_g_MnB_11	contig_41	contig_41_188	0.0761604	0	0	0	0.131914	0	0	0
Acetovibrionales_g_MnB_11	contig_41	contig_41_19	0.433972	0.229385	0	0	0.496267	0.245203	0	0
Acetovibrionales_g_MnB_11	contig_41	contig_41_194	0	0.0593102	0	0	0	0.102728	0	0
Acetovibrionales_g_MnB_11	contig_41	contig_41_2	0.53267	0	0	0	0.922612	0	0	0
Acetovibrionales_g_MnB_11	contig_41	contig_41_201	0.103535	0	0	0	0.0631744	0	0	0
Acetovibrionales_g_MnB_11	contig_41	contig_41_202	0	0.0790877	0	0	0	0.136984	0	0
Acetovibrionales_g_MnB_11	contig_41	contig_41_21	0	0.0762844	0	0	0	0.132129	0	0
Acetovibrionales_g_MnB_11	contig_41	contig_41_212	0.0560463	0.129511	0	0	0.0970751	0.139001	0	0
Acetovibrionales_g_MnB_11	contig_41	contig_41_213	0.192282	0.137729	0	0	0.167876	0.238554	0	0
Acetovibrionales_g_MnB_11	contig_41	contig_41_221	0.0832453	0	0	0	0.144185	0	0	0
Acetovibrionales_g_MnB_11	contig_41	contig_41_222	0.0654367	0	0	0	0.11334	0	0	0
Acetovibrionales_g_MnB_11	contig_41	contig_41_223	0.166871	0	0	0	0.152717	0	0	0
Acetovibrionales_g_MnB_11	contig_41	contig_41_226	0.0632555	0	0	0	0.109562	0	0	0
Acetovibrionales_g_MnB_11	contig_41	contig_41_23	0.0503382	0	0	0	0.0871884	0	0	0
Acetovibrionales_g_MnB_11	contig_41	contig_41_231	0.0608876	0	0	0	0.10546	0	0	0
Acetovibrionales_g_MnB_11	contig_41	contig_41_235	0.0528352	0	0	0	0.0915132	0	0	0
Acetovibrionales_g_MnB_11	contig_41	contig_41_238	0.113214	0	0	0	0.196092	0	0	0
Acetovibrionales_g_MnB_11	contig_41	contig_41_24	0.0379533	0	0	0	0.065737	0	0	0
Acetovibrionales_g_MnB_11	contig_41	contig_41_242	0.0618803	0	0	0	0.10718	0	0	0
Acetovibrionales_g_MnB_11	contig_41	contig_41_243	0.138044	0.135833	0	0	0.126335	0.235269	0	0
Acetovibrionales_g_MnB_11	contig_41	contig_41_246	0	0.0442509	0	0	0	0.0766449	0	0
Acetovibrionales_g_MnB_11	contig_41	contig_41_247	0.0701736	0.0773823	0	0	0.0621871	0.13403	0	0
Acetovibrionales_g_MnB_11	contig_41	contig_41_25	0.200971	0	0	0	0.348092	0	0	0
Acetovibrionales_g_MnB_11	contig_41	contig_41_259	0.048972	0	0	0	0.0848219	0	0	0
Acetovibrionales_g_MnB_11	contig_41	contig_41_26	0.167441	0.166592	0	0	0.290016	0.288545	0	0
Acetovibrionales_g_MnB_11	contig_41	contig_41_260	0.532753	0.335401	0	0	0.68564	0.359977	0	0
Acetovibrionales_g_MnB_11	contig_41	contig_41_262	0.463002	0.311968	0	0	0.165866	0.012561	0	0
Acetovibrionales_g_MnB_11	contig_41	contig_41_264	0.422312	0.268924	0	0	0.0542333	0.284737	0	0
Acetovibrionales_g_MnB_11	contig_41	contig_41_265	0.86297	0.161351	0	0	0.41337	0.279467	0	0
Acetovibrionales_g_MnB_11	contig_41	contig_41_27	0.0490775	0	0	0	0.0850048	0	0	0
Acetovibrionales_g_MnB_11	contig_41	contig_41_282	0	0.064365	0	0	0	0.111483	0	0
Acetovibrionales_g_MnB_11	contig_41	contig_41_286	0	0.0387953	0	0	0	0.0671955	0	0
Acetovibrionales_g_MnB_11	contig_41	contig_41_293	0.885267	0.145234	0	0	0.236964	0.251552	0	0
Acetovibrionales_g_MnB_11	contig_41	contig_41_294	2.1089	0.541712	0	0	1.8854	0.579068	0	0
Acetovibrionales_g_MnB_11	contig_41	contig_41_298	0	0	0.0900465	0	0	0	0.155965	0
Acetovibrionales_g_MnB_11	contig_41	contig_41_299	0.0852883	0	0	0	0.147724	0	0	0
Acetovibrionales_g_MnB_11	contig_41	contig_41_3	0.0886069	0	0	0	0.153472	0	0	0
Acetovibrionales_g_MnB_11	contig_41	contig_41_303	0	0.101145	0	0	0	0.175188	0	0
Acetovibrionales_g_MnB_11	contig_41	contig_41_31	0.0702562	0	0	0	0.121687	0	0	0
Acetovibrionales_g_MnB_11	contig_41	contig_41_35	0.182176	0	0	0	0.315538	0	0	0
Acetovibrionales_g_MnB_11	contig_41	contig_41_36	0.128248	0.124557	0	0	0.113652	0.109604	0	0
Acetovibrionales_g_MnB_11	contig_41	contig_41_37	0	0.0909899	0	0	0	0.157599	0	0
Acetovibrionales_g_MnB_11	contig_41	contig_41_38	0	0.0786683	0	0	0	0.136258	0	0
Acetovibrionales_g_MnB_11	contig_41	contig_41_39	0.107314	0.0829908	0	0	0.185874	0.143744	0	0
Acetovibrionales_g_MnB_11	contig_41	contig_41_4	0.167374	0	0	0	0.159605	0	0	0
Acetovibrionales_g_MnB_11	contig_41	contig_41_40	0.0656606	0.0637707	0	0	0.0581877	0.0561152	0	0
Acetovibrionales_g_MnB_11	contig_41	contig_41_41	0.3582	0	0	0	0.218565	0	0	0
Acetovibrionales_g_MnB_11	contig_41	contig_41_46	0.133169	0	0	0	0.230656	0	0	0
Acetovibrionales_g_MnB_11	contig_41	contig_41_49	0.153387	0	0	0	0.265673	0	0	0
Acetovibrionales_g_MnB_11	contig_41	contig_41_50	0.0585398	0	0	0	0.101394	0	0	0
Acetovibrionales_g_MnB_11	contig_41	contig_41_52	0.981377	0.46835	0	0	0.355793	0.811206	0	0
Acetovibrionales_g_MnB_11	contig_41	contig_41_53	1.03509	1.33862	0	0	1.79283	0.981261	0	0
Acetovibrionales_g_MnB_11	contig_41	contig_41_55	0.0656253	0.0652925	0	0	0.113666	0.11309	0	0
Acetovibrionales_g_MnB_11	contig_41	contig_41_57	0.015314	0.00965328	0	0	0.0265247	0.01672	0	0
Acetovibrionales_g_MnB_11	contig_41	contig_41_62	0.0795411	0	0	0	0.137769	0	0	0
Acetovibrionales_g_MnB_11	contig_41	contig_41_64	0.0915527	0	0	0	0.158574	0	0	0
Acetovibrionales_g_MnB_11	contig_41	contig_41_7	0.607207	0	0	0	0.6613	0	0	0
Acetovibrionales_g_MnB_11	contig_41	contig_41_70	0	0.112719	0	0	0	0.195235	0	0
Acetovibrionales_g_MnB_11	contig_41	contig_41_71	0.0912675	0	0	0	0.15808	0	0	0
Acetovibrionales_g_MnB_11	contig_41	contig_41_74	0.0684506	0.377533	0	0	0.11856	0.132969	0	0
Acetovibrionales_g_MnB_11	contig_41	contig_41_75	0.136264	0	0	0	0.236017	0	0	0
Acetovibrionales_g_MnB_11	contig_41	contig_41_76	0	0.0770629	0	0	0	0.133477	0	0
Acetovibrionales_g_MnB_11	contig_41	contig_41_77	0.580457	0.288294	0	0	0.602852	0.269987	0	0
Acetovibrionales_g_MnB_11	contig_41	contig_41_81	0.350983	0.163129	0	0	0.080952	0.143546	0	0
Acetovibrionales_g_MnB_11	contig_41	contig_41_87	0	0.231649	0	0	0	0.401227	0	0
Acetovibrionales_g_MnB_11	contig_41	contig_41_9	0.322221	0.104546	0	0.131981	0.063165	0.181078	0	0.228597
Acetovibrionales_g_MnB_11	contig_41	contig_41_93	0.16988	0.143186	0	0	0.147122	0.248006	0	0
Acetovibrionales_g_MnB_11	contig_41	contig_41_94	0	0.186421	0	0	0	0.322891	0	0
Acetovibrionales_g_MnB_11	contig_41	contig_41_97	0.0946074	0	0	0	0.163865	0	0	0
Acetovibrionales_g_MnB_11	contig_4151	contig_4151_4	0.0558136	0	0	0	0.0966721	0	0	0
Acetovibrionales_g_MnB_11	contig_4171	contig_4171_2	0.0661976	0	0	0	0.114658	0	0	0
Acetovibrionales_g_MnB_11	contig_4171	contig_4171_8	0.0746463	0	0	0	0.129291	0	0	0
Acetovibrionales_g_MnB_11	contig_4237	contig_4237_1	0.138617	0	0	0	0.0660797	0	0	0
Acetovibrionales_g_MnB_11	contig_4237	contig_4237_10	0	0	0.0670582	0	0	0	0.116148	0
Acetovibrionales_g_MnB_11	contig_4237	contig_4237_11	0.0622185	0	0	0	0.107766	0	0	0
Acetovibrionales_g_MnB_11	contig_4237	contig_4237_13	0	0.0756468	0	0	0	0.131024	0	0
Acetovibrionales_g_MnB_11	contig_4237	contig_4237_15	0.214777	0	0	0	0.0574905	0	0	0
Acetovibrionales_g_MnB_11	contig_4237	contig_4237_16	0.748921	0	0	0	1.04636	0	0	0
Acetovibrionales_g_MnB_11	contig_4237	contig_4237_7	0.323575	0.132494	0	0	0.400122	0.229486	0	0
Acetovibrionales_g_MnB_11	contig_470	contig_470_1	0.268402	0	0	0	0.292873	0	0	0
Acetovibrionales_g_MnB_11	contig_470	contig_470_10	0.838975	0.305253	0	0	0.52898	0.402415	0	0
Acetovibrionales_g_MnB_11	contig_470	contig_470_100	0.158024	0	0	0	0.140039	0	0	0
Acetovibrionales_g_MnB_11	contig_470	contig_470_101	0.273904	0.0913568	0	0	0.474415	0.158235	0	0
Acetovibrionales_g_MnB_11	contig_470	contig_470_102	0.13163	0	0	0	0.22799	0	0	0
Acetovibrionales_g_MnB_11	contig_470	contig_470_105	0.249588	0.138997	0	0	0.271823	0.24075	0	0
Acetovibrionales_g_MnB_11	contig_470	contig_470_107	0.0360799	0	0	0	0.0624922	0	0	0
Acetovibrionales_g_MnB_11	contig_470	contig_470_11	0.860524	0.109755	0	0	0.271601	0.0970099	0	0
Acetovibrionales_g_MnB_11	contig_470	contig_470_111	0	0.260419	0	0	0	0.451059	0	0
Acetovibrionales_g_MnB_11	contig_470	contig_470_113	0.0890482	0	0	0	0.154236	0	0	0
Acetovibrionales_g_MnB_11	contig_470	contig_470_115	0	0.0972381	0	0	0	0.168421	0	0
Acetovibrionales_g_MnB_11	contig_470	contig_470_117	0.0279018	0.0136709	0	0	0.0483273	0.0236787	0	0
Acetovibrionales_g_MnB_11	contig_470	contig_470_12	0.153144	0.0666367	0	0	0.135714	0.115418	0	0
Acetovibrionales_g_MnB_11	contig_470	contig_470_122	0	0.329987	0	0	0	0.571554	0	0
Acetovibrionales_g_MnB_11	contig_470	contig_470_126	0.0903649	0.0449533	0	0	0.156517	0.0778615	0	0
Acetovibrionales_g_MnB_11	contig_470	contig_470_129	0.204873	0	0	0	0.354851	0	0	0
Acetovibrionales_g_MnB_11	contig_470	contig_470_130	0.0607819	0	0	0	0.105277	0	0	0
Acetovibrionales_g_MnB_11	contig_470	contig_470_131	0.307729	0	0	0	0.533003	0	0	0
Acetovibrionales_g_MnB_11	contig_470	contig_470_132	0.230684	0	0	0	0.399556	0	0	0
Acetovibrionales_g_MnB_11	contig_470	contig_470_15	0.151309	0	0	0	0.262074	0	0	0
Acetovibrionales_g_MnB_11	contig_470	contig_470_16	1.40126	0.0788705	0	0	0.414157	0.136608	0	0
Acetovibrionales_g_MnB_11	contig_470	contig_470_18	0.455636	0.133122	0	0	0.162639	0.13438	0	0
Acetovibrionales_g_MnB_11	contig_470	contig_470_23	0.307729	0.765169	0	0	0.533003	0.662852	0	0
Acetovibrionales_g_MnB_11	contig_470	contig_470_25	0.321943	0	0	0	0.557622	0	0	0
Acetovibrionales_g_MnB_11	contig_470	contig_470_27	0.028143	0.0536285	0	0	0.0487451	0.0928874	0	0
Acetovibrionales_g_MnB_11	contig_470	contig_470_29	0.16276	0	0	0	0.281909	0	0	0
Acetovibrionales_g_MnB_11	contig_470	contig_470_3	0.623326	0.0770629	0	0	0.404275	0.133477	0	0
Acetovibrionales_g_MnB_11	contig_470	contig_470_31	0.349209	0	0	0	0.380318	0	0	0
Acetovibrionales_g_MnB_11	contig_470	contig_470_33	0.399225	0.0666099	0	0	0.0782601	0.115372	0	0
Acetovibrionales_g_MnB_11	contig_470	contig_470_38	0.0592741	0.0487149	0	0	0.102666	0.0843767	0	0
Acetovibrionales_g_MnB_11	contig_470	contig_470_39	0.226427	0	0	0	0.392183	0	0	0
Acetovibrionales_g_MnB_11	contig_470	contig_470_4	0.554125	0.0868064	0	0	0.400207	0.150353	0	0
Acetovibrionales_g_MnB_11	contig_470	contig_470_48	0.0465029	0	0	0	0.0805455	0	0	0
Acetovibrionales_g_MnB_11	contig_470	contig_470_51	0.0986426	0	0	0	0.170854	0	0	0
Acetovibrionales_g_MnB_11	contig_470	contig_470_56	0.313335	0	0	0	0.542713	0	0	0
Acetovibrionales_g_MnB_11	contig_470	contig_470_6	0.154911	0	0	0	0.268314	0	0	0
Acetovibrionales_g_MnB_11	contig_470	contig_470_66	0.168139	0	0	0	0.291225	0	0	0
Acetovibrionales_g_MnB_11	contig_470	contig_470_7	0.456016	0.0853669	0	0.0375681	0.323856	0.092497	0	0.0650698
Acetovibrionales_g_MnB_11	contig_470	contig_470_71	0.0799016	0.119245	0	0	0.138394	0.206538	0	0
Acetovibrionales_g_MnB_11	contig_470	contig_470_72	0.329178	0	0	0	0.570153	0	0	0
Acetovibrionales_g_MnB_11	contig_470	contig_470_75	0.202167	0	0	0	0.350164	0	0	0
Acetovibrionales_g_MnB_11	contig_470	contig_470_76	0.063787	0	0	0	0.110482	0	0	0
Acetovibrionales_g_MnB_11	contig_470	contig_470_78	0.311945	0	0	0	0.540304	0	0	0
Acetovibrionales_g_MnB_11	contig_470	contig_470_8	0.461319	0	0	0	0.219913	0	0	0
Acetovibrionales_g_MnB_11	contig_470	contig_470_81	0	0.0326462	0	0	0	0.0565449	0	0
Acetovibrionales_g_MnB_11	contig_470	contig_470_82	0.539112	0.443074	0	0	0.93377	0.767427	0	0
Acetovibrionales_g_MnB_11	contig_470	contig_470_84	0.0525976	0	0	0	0.0911017	0	0	0
Acetovibrionales_g_MnB_11	contig_470	contig_470_85	0.119024	0	0	0	0.106307	0	0	0
Acetovibrionales_g_MnB_11	contig_470	contig_470_86	0.25154	0.109452	0	0	0.222912	0.189576	0	0
Acetovibrionales_g_MnB_11	contig_470	contig_470_87	0.139136	0.0584702	0	0	0.240991	0.101273	0	0
Acetovibrionales_g_MnB_11	contig_470	contig_470_88	0.0536557	0.0894658	0	0	0.0929344	0.0387705	0	0
Acetovibrionales_g_MnB_11	contig_470	contig_470_9	0.27865	0.0775907	0	0	0.303473	0.134391	0	0
Acetovibrionales_g_MnB_11	contig_470	contig_470_93	0.54123	0.0845112	0	0	0.346359	0.0732105	0	0
Acetovibrionales_g_MnB_11	contig_470	contig_470_95	0	0.100409	0	0	0	0.173913	0	0
Acetovibrionales_g_MnB_11	contig_470	contig_470_98	0.152991	0.129319	0	0	0.264989	0.223987	0	0
Acetovibrionales_g_MnB_11	contig_470	contig_470_99	0.185412	0.0740408	0	0	0.169685	0.128242	0	0
Acetovibrionales_g_MnB_11	contig_505	contig_505_10	0.0726969	0	0	0	0.125915	0	0	0
Acetovibrionales_g_MnB_11	contig_505	contig_505_100	23.3035	3.94951	0.413012	0.0441508	1.92153	0.324057	0.270997	0.0764715
Acetovibrionales_g_MnB_11	contig_505	contig_505_104	0	0.153084	0	0	0	0.26515	0	0
Acetovibrionales_g_MnB_11	contig_505	contig_505_14	0.168182	0	0	0	0.155605	0	0	0
Acetovibrionales_g_MnB_11	contig_505	contig_505_23	0.154911	0	0	0	0.268314	0	0	0
Acetovibrionales_g_MnB_11	contig_505	contig_505_24	0.182865	0.0761562	0	0	0.0421767	0.131906	0	0
Acetovibrionales_g_MnB_11	contig_505	contig_505_25	0.128372	0	0	0	0.118773	0	0	0
Acetovibrionales_g_MnB_11	contig_505	contig_505_26	0.241422	0.255739	0	0	0.223369	0.0318281	0	0
Acetovibrionales_g_MnB_11	contig_505	contig_505_27	0	0.115297	0	0	0	0.1997	0	0
Acetovibrionales_g_MnB_11	contig_505	contig_505_28	0.124778	0.0620725	0	0	0.216122	0.107513	0	0
Acetovibrionales_g_MnB_11	contig_505	contig_505_32	0.0589654	0	0	0	0.102131	0	0	0
Acetovibrionales_g_MnB_11	contig_505	contig_505_34	2.99014	0.125174	0	0	1.15306	0.216808	0	0
Acetovibrionales_g_MnB_11	contig_505	contig_505_38	0	0.0523244	0	0	0	0.0906286	0	0
Acetovibrionales_g_MnB_11	contig_505	contig_505_4	0.112897	0.0553157	0	0	0.195544	0.0958096	0	0
Acetovibrionales_g_MnB_11	contig_505	contig_505_40	0.0476401	0	0	0	0.0825151	0	0	0
Acetovibrionales_g_MnB_11	contig_505	contig_505_41	2.30013	0.256827	0.156681	0	2.46407	0.227003	0.271379	0
Acetovibrionales_g_MnB_11	contig_505	contig_505_42	0.0383366	0	0	0	0.066401	0	0	0
Acetovibrionales_g_MnB_11	contig_505	contig_505_45	0.0278487	0.0215366	0	0	0.0482354	0.0373024	0	0
Acetovibrionales_g_MnB_11	contig_505	contig_505_5	0.245197	0	0	0	0.214074	0	0	0
Acetovibrionales_g_MnB_11	contig_505	contig_505_56	0.148315	0	0	0	0.256889	0	0	0
Acetovibrionales_g_MnB_11	contig_505	contig_505_57	1.3246	0.18776	0	0	0.855414	0.201518	0	0
Acetovibrionales_g_MnB_11	contig_505	contig_505_58	0.97122	0.918466	0	0	0.350285	0.828292	0	0
Acetovibrionales_g_MnB_11	contig_505	contig_505_59	0.277862	0.0794964	0	0	0.25952	0.137692	0	0
Acetovibrionales_g_MnB_11	contig_505	contig_505_6	0.291967	0.0838248	0.0448061	0	0.306944	0.145189	0.0776065	0
Acetovibrionales_g_MnB_11	contig_505	contig_505_60	0.249189	0.102023	0	0	0.131732	0.0500869	0	0
Acetovibrionales_g_MnB_11	contig_505	contig_505_61	0.217014	0	0	0	0.375879	0	0	0
Acetovibrionales_g_MnB_11	contig_505	contig_505_67	0.36883	0	0	0	0.0850683	0	0	0
Acetovibrionales_g_MnB_11	contig_505	contig_505_68	0.0645098	0.0813282	0	0	0.111734	0.140865	0	0
Acetovibrionales_g_MnB_11	contig_505	contig_505_69	0.090344	0	0	0	0.0826811	0	0	0
Acetovibrionales_g_MnB_11	contig_505	contig_505_70	0.181691	0.120513	0	0	0.314698	0.208735	0	0
Acetovibrionales_g_MnB_11	contig_505	contig_505_71	0.0910565	0	0	0	0.157714	0	0	0
Acetovibrionales_g_MnB_11	contig_505	contig_505_74	0.123679	0	0	0	0.109603	0	0	0
Acetovibrionales_g_MnB_11	contig_505	contig_505_75	0.191483	0	0	0	0.331658	0	0	0
Acetovibrionales_g_MnB_11	contig_505	contig_505_76	0.208917	0	0	0	0.361855	0	0	0
Acetovibrionales_g_MnB_11	contig_505	contig_505_78	0.117658	0	0	0	0.20379	0	0	0
Acetovibrionales_g_MnB_11	contig_505	contig_505_8	0.26364	0.0514064	0	0	0.326647	0.0890384	0	0
Acetovibrionales_g_MnB_11	contig_505	contig_505_80	0.107822	0	0	0	0.186754	0	0	0
Acetovibrionales_g_MnB_11	contig_505	contig_505_82	0.0622185	0	0	0	0.107766	0	0	0
Acetovibrionales_g_MnB_11	contig_505	contig_505_85	0.0773004	0	0	0	0.133888	0	0	0
Acetovibrionales_g_MnB_11	contig_505	contig_505_87	0.141531	0	0	0	0.245138	0	0	0
Acetovibrionales_g_MnB_11	contig_505	contig_505_88	0.566023	0	0	0	0.345373	0	0	0
Acetovibrionales_g_MnB_11	contig_505	contig_505_89	0.231291	0	0	0	0.400608	0	0	0
Acetovibrionales_g_MnB_11	contig_505	contig_505_90	0.192847	0.103384	0	0	0.170899	0.179066	0	0
Acetovibrionales_g_MnB_11	contig_505	contig_505_91	0.951128	0.420578	0.178047	0	0.483893	0.390756	0.308386	0
Acetovibrionales_g_MnB_11	contig_505	contig_505_92	0.358883	0	0	0	0.307118	0	0	0
Acetovibrionales_g_MnB_11	contig_505	contig_505_94	0.0217083	0	0	0	0.0375998	0	0	0
Acetovibrionales_g_MnB_11	contig_505	contig_505_99	0.227	0	0	0	0.0444988	0	0	0
Acetovibrionales_g_MnB_11	contig_5160	contig_5160_3	0	0.0425874	0	0	0	0.0737635	0	0
Acetovibrionales_g_MnB_11	contig_5160	contig_5160_4	0.0563252	0	0	0	0.097558	0	0	0
Acetovibrionales_g_MnB_11	contig_5160	contig_5160_5	0	0.0998083	0	0	0	0.172873	0	0
Acetovibrionales_g_MnB_11	contig_544	contig_544_101	0.0713855	0	0	0	0.123643	0	0	0
Acetovibrionales_g_MnB_11	contig_544	contig_544_102	0.157048	0	0	0	0.272015	0	0	0
Acetovibrionales_g_MnB_11	contig_544	contig_544_110	0.088679	0	0	0	0.153597	0	0	0
Acetovibrionales_g_MnB_11	contig_544	contig_544_113	0	0.454967	0	0	0	0.492967	0	0
Acetovibrionales_g_MnB_11	contig_544	contig_544_114	0.153347	0.43988	0	0	0.265604	0.149808	0	0
Acetovibrionales_g_MnB_11	contig_544	contig_544_12	0.11182	0.0864751	0	0	0.193678	0.149779	0	0
Acetovibrionales_g_MnB_11	contig_544	contig_544_122	0.104632	0	0	0	0.181227	0	0	0
Acetovibrionales_g_MnB_11	contig_544	contig_544_125	1.26398	0	0	0	0.760491	0	0	0
Acetovibrionales_g_MnB_11	contig_544	contig_544_13	0.292758	0.0759493	0	0	0.362015	0.131548	0	0
Acetovibrionales_g_MnB_11	contig_544	contig_544_14	0	0.0502361	0	0	0	0.0870115	0	0
Acetovibrionales_g_MnB_11	contig_544	contig_544_17	0	0.0588296	0	0	0	0.101896	0	0
Acetovibrionales_g_MnB_11	contig_544	contig_544_18	0.0671739	0.0846869	0	0	0.116349	0.146682	0	0
Acetovibrionales_g_MnB_11	contig_544	contig_544_19	0.419091	0.198693	0	0	0.170252	0.213252	0	0
Acetovibrionales_g_MnB_11	contig_544	contig_544_2	0.0376566	0.0582429	0	0	0.0652232	0.10088	0	0
Acetovibrionales_g_MnB_11	contig_544	contig_544_22	0	0.184859	0	0	0	0.320185	0	0
Acetovibrionales_g_MnB_11	contig_544	contig_544_23	0	0.0594386	0	0	0	0.102951	0	0
Acetovibrionales_g_MnB_11	contig_544	contig_544_24	0.0846542	0.106724	0	0	0.146625	0.184852	0	0
Acetovibrionales_g_MnB_11	contig_544	contig_544_27	0.0725222	0	0	0	0.125612	0	0	0
Acetovibrionales_g_MnB_11	contig_544	contig_544_28	0.114689	0	0	0	0.101636	0	0	0
Acetovibrionales_g_MnB_11	contig_544	contig_544_33	0.0550693	0	0	0	0.0953828	0	0	0
Acetovibrionales_g_MnB_11	contig_544	contig_544_39	0.0331357	0	0	0	0.0573927	0	0	0
Acetovibrionales_g_MnB_11	contig_544	contig_544_41	0.0457737	0	0	0	0.0792823	0	0	0
Acetovibrionales_g_MnB_11	contig_544	contig_544_45	0.0660057	0	0	0	0.114325	0	0	0
Acetovibrionales_g_MnB_11	contig_544	contig_544_51	0	0.154126	0	0	0	0.266954	0	0
Acetovibrionales_g_MnB_11	contig_544	contig_544_59	0.0887783	0	0	0	0.153769	0	0	0
Acetovibrionales_g_MnB_11	contig_544	contig_544_68	0	0.382785	0	0	0	0.663002	0	0
Acetovibrionales_g_MnB_11	contig_544	contig_544_69	0	0.295967	0	0	0	0.512631	0	0
Acetovibrionales_g_MnB_11	contig_544	contig_544_70	0	1.03243	0	0	0	1.00602	0	0
Acetovibrionales_g_MnB_11	contig_544	contig_544_99	0	0.150043	0	0	0	0.259882	0	0
Acetovibrionales_g_MnB_11	contig_554	contig_554_101	0	0.0664413	0	0	0	0.11508	0	0
Acetovibrionales_g_MnB_11	contig_554	contig_554_106	0.270183	1.1201	0.215458	0	0.24998	0.454369	0.373184	0
Acetovibrionales_g_MnB_11	contig_554	contig_554_107	0.200971	0	0	0	0.348092	0	0	0
Acetovibrionales_g_MnB_11	contig_554	contig_554_12	0.337951	0	0	0	0.585348	0	0	0
Acetovibrionales_g_MnB_11	contig_554	contig_554_15	0.375601	3.08289	0	0	0.650559	0.814217	0	0
Acetovibrionales_g_MnB_11	contig_554	contig_554_16	0.51173	0.313637	0	0	0.886342	0.543235	0	0
Acetovibrionales_g_MnB_11	contig_554	contig_554_17	0.212822	0	0	0	0.368619	0	0	0
Acetovibrionales_g_MnB_11	contig_554	contig_554_18	0.0766683	0	0	0	0.132793	0	0	0
Acetovibrionales_g_MnB_11	contig_554	contig_554_23	0.121559	0	0	0	0.210546	0	0	0
Acetovibrionales_g_MnB_11	contig_554	contig_554_24	0.10891	0	0	0	0.188638	0	0	0
Acetovibrionales_g_MnB_11	contig_554	contig_554_25	0.185611	0	0	0	0.18526	0	0	0
Acetovibrionales_g_MnB_11	contig_554	contig_554_26	0.0766933	0.0730724	0	0	0.132837	0.126565	0	0
Acetovibrionales_g_MnB_11	contig_554	contig_554_27	0.233149	0.578431	0	0	0.215715	0.410168	0	0
Acetovibrionales_g_MnB_11	contig_554	contig_554_28	0.693998	0.287487	0.0345381	0	0.28644	0.186185	0.0598217	0
Acetovibrionales_g_MnB_11	contig_554	contig_554_29	0.199789	0	0	0	0.346044	0	0	0
Acetovibrionales_g_MnB_11	contig_554	contig_554_3	0	0.0883344	0	0	0	0.153	0	0
Acetovibrionales_g_MnB_11	contig_554	contig_554_33	0.780999	0	0	0	0.681865	0	0	0
Acetovibrionales_g_MnB_11	contig_554	contig_554_34	0.123761	0	0	0	0.21436	0	0	0
Acetovibrionales_g_MnB_11	contig_554	contig_554_35	0	0.066365	0.0391613	0	0	0.0583981	0.0678293	0
Acetovibrionales_g_MnB_11	contig_554	contig_554_44	0.160972	0	0	0	0.278811	0	0	0
Acetovibrionales_g_MnB_11	contig_554	contig_554_46	0.0470632	0	0	0	0.0815159	0	0	0
Acetovibrionales_g_MnB_11	contig_554	contig_554_47	0.0807076	0	0	0	0.13979	0	0	0
Acetovibrionales_g_MnB_11	contig_554	contig_554_49	0	0.319512	0	0	0	0.390226	0	0
Acetovibrionales_g_MnB_11	contig_554	contig_554_5	0.0668584	0	0	0	0.115802	0	0	0
Acetovibrionales_g_MnB_11	contig_554	contig_554_53	0.218961	0	0	0	0.379252	0	0	0
Acetovibrionales_g_MnB_11	contig_554	contig_554_56	0.0535811	0	0	0	0.0928052	0	0	0
Acetovibrionales_g_MnB_11	contig_554	contig_554_6	0.0873638	0.0240846	0	0	0.0774209	0.0417158	0	0
Acetovibrionales_g_MnB_11	contig_554	contig_554_64	0.683796	0.179364	0	0	0.217119	0.0223229	0	0
Acetovibrionales_g_MnB_11	contig_554	contig_554_66	0.100519	0	0	0	0.0890789	0	0	0
Acetovibrionales_g_MnB_11	contig_554	contig_554_71	0.0775435	0	0	0	0.134309	0	0	0
Acetovibrionales_g_MnB_11	contig_554	contig_554_73	0.0582442	0	0	0	0.100882	0	0	0
Acetovibrionales_g_MnB_11	contig_554	contig_554_74	0.0633658	0	0	0	0.109753	0	0	0
Acetovibrionales_g_MnB_11	contig_554	contig_554_84	0.334784	0.790192	0	0	0.241792	0.404268	0	0
Acetovibrionales_g_MnB_11	contig_554	contig_554_87	0.0324387	0.120422	0.0384645	0	0.0561855	0.119305	0.0666224	0
Acetovibrionales_g_MnB_11	contig_554	contig_554_9	0.0671946	0.0519644	0	0	0.116384	0.090005	0	0
Acetovibrionales_g_MnB_11	contig_554	contig_554_90	0.11268	0.110419	0	0	0.195168	0.191251	0	0
Acetovibrionales_g_MnB_11	contig_554	contig_554_91	0.0630802	0	0	0	0.109258	0	0	0
Acetovibrionales_g_MnB_11	contig_554	contig_554_92	0	0.205968	0	0	0	0.356747	0	0
Acetovibrionales_g_MnB_11	contig_554	contig_554_97	0.564352	0	0	0	0.751652	0	0	0
Acetovibrionales_g_MnB_11	contig_5937	contig_5937_15	0.0689338	0	0	0	0.119397	0	0	0
Acetovibrionales_g_MnB_11	contig_5937	contig_5937_3	0.0834668	0	0	0	0.144569	0	0	0
Acetovibrionales_g_MnB_11	contig_5937	contig_5937_6	0.246116	0	0	0	0.426286	0	0	0
Acetovibrionales_g_MnB_11	contig_5937	contig_5937_9	0.290855	0	0	0	0.253936	0	0	0
Acetovibrionales_g_MnB_11	contig_645	contig_645_1	0.120467	0	0	0	0.107596	0	0	0
Acetovibrionales_g_MnB_11	contig_645	contig_645_100	0.0559508	0	0	0	0.0969096	0	0	0
Acetovibrionales_g_MnB_11	contig_645	contig_645_102	0.0763237	0	0	0	0.132197	0	0	0
Acetovibrionales_g_MnB_11	contig_645	contig_645_106	0	0.700216	0	0	0	1.21281	0	0
Acetovibrionales_g_MnB_11	contig_645	contig_645_112	0.0765668	0.0387434	0.03644	0	0.0700725	0.0671055	0.063116	0
Acetovibrionales_g_MnB_11	contig_645	contig_645_2	0.14306	0	0	0	0.163596	0	0	0
Acetovibrionales_g_MnB_11	contig_645	contig_645_20	0.138065	0	0	0	0.239136	0	0	0
Acetovibrionales_g_MnB_11	contig_645	contig_645_21	0.134082	0.0518455	0	0	0.232236	0.089799	0	0
Acetovibrionales_g_MnB_11	contig_645	contig_645_22	0.204873	0	0	0	0.354851	0	0	0
Acetovibrionales_g_MnB_11	contig_645	contig_645_24	0.287224	0.281459	0	0	0.497487	0.487502	0	0
Acetovibrionales_g_MnB_11	contig_645	contig_645_25	0.259268	0	0	0	0.449065	0	0	0
Acetovibrionales_g_MnB_11	contig_645	contig_645_26	1.76353	0.380017	0	0	0.847303	0.329202	0	0
Acetovibrionales_g_MnB_11	contig_645	contig_645_27	0	0.0617559	0	0	0	0.106964	0	0
Acetovibrionales_g_MnB_11	contig_645	contig_645_3	0.0719578	0	0	0	0.124635	0	0	0
Acetovibrionales_g_MnB_11	contig_645	contig_645_35	0.0272718	0.0958972	0	0	0.0472362	0.103907	0	0
Acetovibrionales_g_MnB_11	contig_645	contig_645_37	0.0852892	0	0	0	0.147725	0	0	0
Acetovibrionales_g_MnB_11	contig_645	contig_645_38	0.08497	0	0	0	0.147172	0	0	0
Acetovibrionales_g_MnB_11	contig_645	contig_645_39	0.0896534	0	0	0	0.155284	0	0	0
Acetovibrionales_g_MnB_11	contig_645	contig_645_4	0.218813	0	0	0	0.208656	0	0	0
Acetovibrionales_g_MnB_11	contig_645	contig_645_40	0.0869343	0.0851895	0	0	0.150575	0.147552	0	0
Acetovibrionales_g_MnB_11	contig_645	contig_645_43	0.352033	0.13999	0	0	0.111109	0.151682	0	0
Acetovibrionales_g_MnB_11	contig_645	contig_645_51	0.092798	0	0	0	0.160731	0	0	0
Acetovibrionales_g_MnB_11	contig_645	contig_645_52	0.0898676	0	0	0	0.155655	0	0	0
Acetovibrionales_g_MnB_11	contig_645	contig_645_53	0.104505	0	0	0	0.181008	0	0	0
Acetovibrionales_g_MnB_11	contig_645	contig_645_63	0	0.195298	0	0	0	0.338267	0	0
Acetovibrionales_g_MnB_11	contig_645	contig_645_64	0.199298	0	0	0	0.345195	0	0	0
Acetovibrionales_g_MnB_11	contig_645	contig_645_65	0	0.274322	0	0	0	0.0341409	0	0
Acetovibrionales_g_MnB_11	contig_645	contig_645_78	0.0964914	0	0	0	0.167128	0	0	0
Acetovibrionales_g_MnB_11	contig_645	contig_645_81	0.476372	0.233405	0	0	0.8251	0.40427	0	0
Acetovibrionales_g_MnB_11	contig_645	contig_645_83	0.0477023	0.0318209	0.0440115	0	0.0826229	0.0551154	0.0762302	0
Acetovibrionales_g_MnB_11	contig_645	contig_645_84	2.17603	2.0075	0	0	1.03733	2.4518	0	0
Acetovibrionales_g_MnB_11	contig_645	contig_645_87	0	0.075239	0	0	0	0.130318	0	0
Acetovibrionales_g_MnB_11	contig_645	contig_645_97	0	0.0531645	0	0	0	0.0920837	0	0
Acetovibrionales_g_MnB_11	contig_646	contig_646_100	0.0540902	0	0	0	0.0936869	0	0	0
Acetovibrionales_g_MnB_11	contig_646	contig_646_16	0.0700676	0	0	0	0.121361	0	0	0
Acetovibrionales_g_MnB_11	contig_646	contig_646_18	0	0	0.0898822	0	0	0	0.155681	0
Acetovibrionales_g_MnB_11	contig_646	contig_646_2	0.0413284	0	0	0	0.0715829	0	0	0
Acetovibrionales_g_MnB_11	contig_646	contig_646_21	0.180745	0	0.0852597	0	0.157803	0	0.147674	0
Acetovibrionales_g_MnB_11	contig_646	contig_646_24	0.105152	0	0	0	0.182128	0	0	0
Acetovibrionales_g_MnB_11	contig_646	contig_646_25	0.322031	0.0373327	0	0	0.139975	0.0646621	0	0
Acetovibrionales_g_MnB_11	contig_646	contig_646_26	0.33822	0.0559419	0	0	0.252949	0.0968943	0	0
Acetovibrionales_g_MnB_11	contig_646	contig_646_29	0.689653	2.97057	0	0	0.611164	0.91741	0	0
Acetovibrionales_g_MnB_11	contig_646	contig_646_31	0	0.123133	0	0	0	0.213273	0	0
Acetovibrionales_g_MnB_11	contig_646	contig_646_32	0.343855	0.169174	0	0	0.314689	0.293017	0	0
Acetovibrionales_g_MnB_11	contig_646	contig_646_33	0.203731	0.0436541	0	0	0.282731	0.0756111	0	0
Acetovibrionales_g_MnB_11	contig_646	contig_646_35	0	0.0433202	0	0	0	0.0750328	0	0
Acetovibrionales_g_MnB_11	contig_646	contig_646_37	0.0583897	0	0	0	0.101134	0	0	0
Acetovibrionales_g_MnB_11	contig_646	contig_646_43	0.277258	0	0	0	0.480224	0	0	0
Acetovibrionales_g_MnB_11	contig_646	contig_646_46	0	0.0917216	0	0	0	0.158866	0	0
Acetovibrionales_g_MnB_11	contig_646	contig_646_47	0	1.90966	0	0	0	0.636899	0	0
Acetovibrionales_g_MnB_11	contig_646	contig_646_48	0.414132	0.915235	0	0	0.379005	0.800992	0	0
Acetovibrionales_g_MnB_11	contig_646	contig_646_49	0	0.124486	0	0	0	0.215616	0	0
Acetovibrionales_g_MnB_11	contig_646	contig_646_54	0	0	0.0965725	0	0	0	0.167268	0
Acetovibrionales_g_MnB_11	contig_646	contig_646_59	0.556382	0.492735	0	0.190901	0.33085	0.4669	0	0.165331
Acetovibrionales_g_MnB_11	contig_646	contig_646_64	0.0813801	0	0	0	0.140955	0	0	0
Acetovibrionales_g_MnB_11	contig_646	contig_646_65	0.220631	0.335928	0	0	0.195521	0.0418081	0	0
Acetovibrionales_g_MnB_11	contig_646	contig_646_66	0.0759066	0	0	0	0.131474	0	0	0
Acetovibrionales_g_MnB_11	contig_646	contig_646_67	0.0900904	0.0600968	0	0	0.156041	0.104091	0	0
Acetovibrionales_g_MnB_11	contig_646	contig_646_68	0.0554062	0	0	0	0.0959664	0	0	0
Acetovibrionales_g_MnB_11	contig_646	contig_646_73	2.80021	0	0	0	0.882782	0	0	0
Acetovibrionales_g_MnB_11	contig_646	contig_646_74	0.104259	0	0	0	0.180582	0	0	0
Acetovibrionales_g_MnB_11	contig_646	contig_646_77	0.0886069	0	0	0	0.153472	0	0	0
Acetovibrionales_g_MnB_11	contig_646	contig_646_85	8.8829	1.47071	0	0	1.97959	1.27405	0	0
Acetovibrionales_g_MnB_11	contig_646	contig_646_88	0	0.0355117	0	0	0	0.0615081	0	0
Acetovibrionales_g_MnB_11	contig_646	contig_646_90	0.363008	0	0	0	0.0711606	0	0	0
Acetovibrionales_g_MnB_11	contig_646	contig_646_92	0	0.0710234	0	0	0	0.123016	0	0
Acetovibrionales_g_MnB_11	contig_646	contig_646_93	0.430501	0.105379	0	0.163902	0.410519	0.182522	0	0.283886
Acetovibrionales_g_MnB_11	contig_646	contig_646_94	0.141629	0.259382	0	0	0.164117	0.196781	0	0
Acetovibrionales_g_MnB_11	contig_646	contig_646_96	0.199754	0.066247	0	0	0.345984	0.114743	0	0
Acetovibrionales_g_MnB_11	contig_6550	contig_6550_10	0	0.0652474	0	0	0	0.113012	0	0
Acetovibrionales_g_MnB_11	contig_6550	contig_6550_8	0.0771911	0	0	0	0.133699	0	0	0
Acetovibrionales_g_MnB_11	contig_664	contig_664_10	0	0	0.331565	0	0	0	0.574288	0
Acetovibrionales_g_MnB_11	contig_664	contig_664_13	0.0351231	0	0	0	0.060835	0	0	0
Acetovibrionales_g_MnB_11	contig_664	contig_664_15	0.0964914	0	0	0	0.167128	0	0	0
Acetovibrionales_g_MnB_11	contig_664	contig_664_17	0.0408832	0	0	0	0.0708119	0	0	0
Acetovibrionales_g_MnB_11	contig_664	contig_664_18	0.0643276	0.0810984	0	0	0.111419	0.140467	0	0
Acetovibrionales_g_MnB_11	contig_664	contig_664_20	0.054219	0	0	0	0.09391	0	0	0
Acetovibrionales_g_MnB_11	contig_664	contig_664_23	0.173286	0	0	0	0.30014	0	0	0
Acetovibrionales_g_MnB_11	contig_664	contig_664_27	0.034503	0.0434983	0	0	0.0597609	0.0753412	0	0
Acetovibrionales_g_MnB_11	contig_664	contig_664_28	0.0311945	0.0310363	0	0	0.0540304	0.0537564	0	0
Acetovibrionales_g_MnB_11	contig_664	contig_664_30	0.242123	0.237263	0	0	0.419369	0.410952	0	0
Acetovibrionales_g_MnB_11	contig_664	contig_664_31	0.127574	0	0	0	0.220965	0	0	0
Acetovibrionales_g_MnB_11	contig_664	contig_664_32	0	0.281459	0	0	0	0.487502	0	0
Acetovibrionales_g_MnB_11	contig_664	contig_664_34	0	0.302086	0	0	0	0.523229	0	0
Acetovibrionales_g_MnB_11	contig_664	contig_664_35	0.0744182	0	0	0	0.128896	0	0	0
Acetovibrionales_g_MnB_11	contig_664	contig_664_39	0.589298	0	0	0	0.545231	0	0	0
Acetovibrionales_g_MnB_11	contig_664	contig_664_41	0.0391291	0	0	0	0.0677736	0	0	0
Acetovibrionales_g_MnB_11	contig_664	contig_664_43	0.257304	0	0	0	0.445663	0	0	0
Acetovibrionales_g_MnB_11	contig_664	contig_664_45	0	0.0503664	0	0	0	0.0872372	0	0
Acetovibrionales_g_MnB_11	contig_664	contig_664_59	0.237208	0.236005	0	0	0.410856	0.408773	0	0
Acetovibrionales_g_MnB_11	contig_664	contig_664_6	0.061215	0	0	0	0.106027	0	0	0
Acetovibrionales_g_MnB_11	contig_664	contig_664_61	0	0.123786	0	0	0	0.214403	0	0
Acetovibrionales_g_MnB_11	contig_664	contig_664_62	0.0444565	0.01719	0	0	0.077001	0.029774	0	0
Acetovibrionales_g_MnB_11	contig_664	contig_664_63	0.0807269	0.0655319	0	0	0.0715393	0.0649243	0	0
Acetovibrionales_g_MnB_11	contig_664	contig_664_64	0.273379	0	0	0	0.0630531	0	0	0
Acetovibrionales_g_MnB_11	contig_664	contig_664_65	0.160271	0	0	0	0.146677	0	0	0
Acetovibrionales_g_MnB_11	contig_664	contig_664_66	0.409077	0	0	0	0.708543	0	0	0
Acetovibrionales_g_MnB_11	contig_664	contig_664_7	0.0831094	0.165376	0	0	0.14395	0.286439	0	0
Acetovibrionales_g_MnB_11	contig_664	contig_664_70	0	0.216385	0	0	0	0.37479	0	0
Acetovibrionales_g_MnB_11	contig_664	contig_664_71	0.0692133	0	0	0	0.0604278	0	0	0
Acetovibrionales_g_MnB_11	contig_664	contig_664_72	0.0534553	0	0	0	0.0925873	0	0	0
Acetovibrionales_g_MnB_11	contig_664	contig_664_73	0.0617126	0	0	0	0.106889	0	0	0
Acetovibrionales_g_MnB_11	contig_664	contig_664_74	0.117187	0.0226565	0	0	0.202975	0.0392422	0	0
Acetovibrionales_g_MnB_11	contig_664	contig_664_78	0	0.766214	0	0	0	0.674232	0	0
Acetovibrionales_g_MnB_11	contig_664	contig_664_80	0.0686109	0	0	0	0.118838	0	0	0
Acetovibrionales_g_MnB_11	contig_664	contig_664_84	0.0729871	0	0	0	0.126417	0	0	0
Acetovibrionales_g_MnB_11	contig_664	contig_664_86	0.287032	0	0	0	0.256365	0	0	0
Acetovibrionales_g_MnB_11	contig_664	contig_664_9	0	0.284246	0	0	0	0.492329	0	0
Acetovibrionales_g_MnB_11	contig_735	contig_735_1	0.0919243	0	0	0	0.0875054	0	0	0
Acetovibrionales_g_MnB_11	contig_735	contig_735_10	0.0816068	0	0	0	0.141347	0	0	0
Acetovibrionales_g_MnB_11	contig_735	contig_735_16	0.675051	0	0	0	0.589735	0	0	0
Acetovibrionales_g_MnB_11	contig_735	contig_735_18	0.992882	0.127284	0	0	0.642117	0.220462	0	0
Acetovibrionales_g_MnB_11	contig_735	contig_735_19	0.045165	0.0301283	0	0	0.078228	0.0521837	0	0
Acetovibrionales_g_MnB_11	contig_735	contig_735_23	0.108438	0.053944	0	0	0.18782	0.0934337	0	0
Acetovibrionales_g_MnB_11	contig_735	contig_735_27	0.207565	0	0	0	0.226057	0	0	0
Acetovibrionales_g_MnB_11	contig_735	contig_735_28	0.630918	0	0	0	0.471298	0	0	0
Acetovibrionales_g_MnB_11	contig_735	contig_735_30	0.0956805	0	0	0	0.165724	0	0	0
Acetovibrionales_g_MnB_11	contig_735	contig_735_33	1.74373	0.94402	0	0	0.887136	1.63509	0	0
Acetovibrionales_g_MnB_11	contig_735	contig_735_34	2.44018	1.0903	0.112252	0	0.187498	0.150025	0.0972997	0
Acetovibrionales_g_MnB_11	contig_735	contig_735_35	0.171327	0	0	0	0.296746	0	0	0
Acetovibrionales_g_MnB_11	contig_735	contig_735_42	0	0	0.0351697	0	0	0	0.0609157	0
Acetovibrionales_g_MnB_11	contig_735	contig_735_55	0.105152	0	0	0	0.182128	0	0	0
Acetovibrionales_g_MnB_11	contig_735	contig_735_63	0.401613	0	0	0	0.350855	0	0	0
Acetovibrionales_g_MnB_11	contig_735	contig_735_64	0.364546	0.048001	0	0	0.0714621	0.0831402	0	0
Acetovibrionales_g_MnB_11	contig_735	contig_735_65	0.0693144	0.0462377	0	0	0.120056	0.0800861	0	0
Acetovibrionales_g_MnB_11	contig_735	contig_735_66	0.407217	0.0485149	0.0578203	0	0.175366	0.0840304	0.100148	0
Acetovibrionales_g_MnB_11	contig_735	contig_735_68	0.0583897	0	0	0	0.101134	0	0	0
Acetovibrionales_g_MnB_11	contig_735	contig_735_7	0.12626	0	0	0	0.21869	0	0	0
Acetovibrionales_g_MnB_11	contig_735	contig_735_70	0	0.248629	0	0	0	0.329968	0	0
Acetovibrionales_g_MnB_11	contig_735	contig_735_71	0.113779	0.0407491	0	0	0.0993364	0.0705795	0	0
Acetovibrionales_g_MnB_11	contig_735	contig_735_73	0.452854	0	0	0	0.784367	0	0	0
Acetovibrionales_g_MnB_11	contig_735	contig_735_74	0.483331	0	0	0	0.0947475	0	0	0
Acetovibrionales_g_MnB_11	contig_735	contig_735_75	0.103158	0.39315	0	0	0.178675	0.680956	0	0
Acetovibrionales_g_MnB_11	contig_735	contig_735_76	0.789905	0.244063	0	0	0.512314	0.211427	0	0
Acetovibrionales_g_MnB_11	contig_735	contig_735_77	0.86495	0	0	0	0.740189	0	0	0
Acetovibrionales_g_MnB_11	contig_735	contig_735_78	0.176527	0	0	0	0.305754	0	0	0
Acetovibrionales_g_MnB_11	contig_735	contig_735_79	0.290253	0	0	0	0.05548	0	0	0
Acetovibrionales_g_MnB_11	contig_735	contig_735_80	0.291468	0	0	0	0.17752	0	0	0
Acetovibrionales_g_MnB_11	contig_735	contig_735_81	0.281135	0	0	0	0.486941	0	0	0
Acetovibrionales_g_MnB_11	contig_735	contig_735_82	2.37718	0	0	0	1.32814	0	0	0
Acetovibrionales_g_MnB_11	contig_735	contig_735_83	1.36692	0	0	0	1.24027	0	0	0
Acetovibrionales_g_MnB_11	contig_735	contig_735_84	0.256879	0.0987928	0	0	0.166129	0.171114	0	0
Acetovibrionales_g_MnB_11	contig_735	contig_735_85	1.08437	0.39144	0.0781451	0	0.38143	0.420123	0.135351	0
Acetovibrionales_g_MnB_11	contig_735	contig_735_86	0.320308	0.0706675	0	0	0.279651	0.1224	0	0
Acetovibrionales_g_MnB_11	contig_798	contig_798_14	0.186655	0.414509	0	0	0.323297	0.364749	0	0
Acetovibrionales_g_MnB_11	contig_798	contig_798_15	0.495043	0	0	0	0.857439	0	0	0
Acetovibrionales_g_MnB_11	contig_798	contig_798_20	0.102227	0	0	0	0.0935563	0	0	0
Acetovibrionales_g_MnB_11	contig_798	contig_798_21	0.540692	0	0	0	0.47206	0	0	0
Acetovibrionales_g_MnB_11	contig_798	contig_798_22	0.28368	0	0	0	0.259619	0	0	0
Acetovibrionales_g_MnB_11	contig_798	contig_798_23	0.110211	0	0	0	0.0962213	0	0	0
Acetovibrionales_g_MnB_11	contig_798	contig_798_24	0.461269	0	0	0	0.422144	0	0	0
Acetovibrionales_g_MnB_11	contig_798	contig_798_25	0.517133	0.127774	0.14512	0	0.352407	0.112937	0.126714	0
Acetovibrionales_g_MnB_11	contig_798	contig_798_26	0.0943446	0	0	0	0.16341	0	0	0
Acetovibrionales_g_MnB_11	contig_798	contig_798_28	0.123761	0	0	0	0.21436	0	0	0
Acetovibrionales_g_MnB_11	contig_798	contig_798_3	0	0.0355308	0	0	0	0.0615411	0	0
Acetovibrionales_g_MnB_11	contig_798	contig_798_30	0	0.150043	0	0	0	0.259882	0	0
Acetovibrionales_g_MnB_11	contig_798	contig_798_31	0.464823	0.053944	0	0	0.489615	0.0934337	0	0
Acetovibrionales_g_MnB_11	contig_798	contig_798_32	0.155972	0	0	0	0.270152	0	0	0
Acetovibrionales_g_MnB_11	contig_798	contig_798_33	0.0577969	0	0	0	0.100107	0	0	0
Acetovibrionales_g_MnB_11	contig_798	contig_798_38	0.301354	0	0	0	0.328201	0	0	0
Acetovibrionales_g_MnB_11	contig_798	contig_798_39	0	0.0902649	0	0	0	0.156343	0	0
Acetovibrionales_g_MnB_11	contig_798	contig_798_44	0.0761604	0	0	0	0.131914	0	0	0
Acetovibrionales_g_MnB_11	contig_798	contig_798_46	0.215418	0	0.691239	0	0.373115	0	1.19726	0
Acetovibrionales_g_MnB_11	contig_798	contig_798_47	0.148315	0	0	0	0.256889	0	0	0
Acetovibrionales_g_MnB_11	contig_798	contig_798_51	0	0.0634635	0	0	0	0.109922	0	0
Acetovibrionales_g_MnB_11	contig_798	contig_798_54	0.496928	0	0	0	0.596102	0	0	0
Acetovibrionales_g_MnB_11	contig_798	contig_798_55	0.0903649	0.826718	0.12435	0	0.156517	0.493959	0.21538	0
Acetovibrionales_g_MnB_11	contig_798	contig_798_68	0.149816	0.13904	0	0	0.259488	0.13775	0	0
Acetovibrionales_g_MnB_11	contig_798	contig_798_70	0.0681795	0	0	0	0.11809	0	0	0
Acetovibrionales_g_MnB_11	contig_798	contig_798_71	0.607252	0	0	0	1.05179	0	0	0
Acetovibrionales_g_MnB_11	contig_798	contig_798_72	0.0383467	0	0	0	0.0664184	0	0	0
Acetovibrionales_g_MnB_11	contig_798	contig_798_74	0.216727	0.0629839	0	0	0.018369	0.0545618	0	0
Acetovibrionales_g_MnB_11	contig_798	contig_798_76	0.0654131	0	0	0	0.0579684	0	0	0
Acetovibrionales_g_MnB_11	contig_798	contig_798_78	0.139025	0.141376	0.0639514	0	0.1204	0.0611706	0.110767	0
Acetovibrionales_g_MnB_11	contig_798	contig_798_80	0.0924191	0	0	0	0.160075	0	0	0
Acetovibrionales_g_MnB_11	contig_85	contig_85_1	0.853587	0	0	0	0.75644	0	0	0
Acetovibrionales_g_MnB_11	contig_85	contig_85_101	0	0.0466053	0	0	0	0.0807227	0	0
Acetovibrionales_g_MnB_11	contig_85	contig_85_103	0.0795411	0	0	0	0.137769	0	0	0
Acetovibrionales_g_MnB_11	contig_85	contig_85_105	0.0929468	0	0	0	0.160989	0	0	0
Acetovibrionales_g_MnB_11	contig_85	contig_85_107	0	0.0963384	0	0	0	0.166863	0	0
Acetovibrionales_g_MnB_11	contig_85	contig_85_108	0.0713855	0	0	0	0.123643	0	0	0
Acetovibrionales_g_MnB_11	contig_85	contig_85_110	0.0800206	0	0	0	0.0841254	0	0	0
Acetovibrionales_g_MnB_11	contig_85	contig_85_111	0	0.263384	0	0	0	0.456194	0	0
Acetovibrionales_g_MnB_11	contig_85	contig_85_113	0.080046	0	0	0	0.138644	0	0	0
Acetovibrionales_g_MnB_11	contig_85	contig_85_115	0.0315401	0	0	0	0.0546291	0	0	0
Acetovibrionales_g_MnB_11	contig_85	contig_85_116	0.0827595	0	0	0	0.143344	0	0	0
Acetovibrionales_g_MnB_11	contig_85	contig_85_119	0.102796	0	0	0	0.178048	0	0	0
Acetovibrionales_g_MnB_11	contig_85	contig_85_120	0.301777	0	0	0	0.279211	0	0	0
Acetovibrionales_g_MnB_11	contig_85	contig_85_122	0	0.154349	0	0	0	0.26734	0	0
Acetovibrionales_g_MnB_11	contig_85	contig_85_123	0.336898	0.121648	0	0	0.300903	0.2107	0	0
Acetovibrionales_g_MnB_11	contig_85	contig_85_125	0.288961	0.107775	0	0	0.267353	0.186671	0	0
Acetovibrionales_g_MnB_11	contig_85	contig_85_126	0.319309	0	0	0	0.285193	0	0	0
Acetovibrionales_g_MnB_11	contig_85	contig_85_13	0.0555414	0	0	0	0.0962005	0	0	0
Acetovibrionales_g_MnB_11	contig_85	contig_85_131	0.218633	0	0	0	0.378684	0	0	0
Acetovibrionales_g_MnB_11	contig_85	contig_85_137	0	0.232772	0	0	0	0.403173	0	0
Acetovibrionales_g_MnB_11	contig_85	contig_85_138	0.0736957	0	0	0	0.127645	0	0	0
Acetovibrionales_g_MnB_11	contig_85	contig_85_14	0.220904	0	0	0	0.0187231	0	0	0
Acetovibrionales_g_MnB_11	contig_85	contig_85_15	0.308679	0	0	0	0.357691	0	0	0
Acetovibrionales_g_MnB_11	contig_85	contig_85_167	0	0.32204	0	0	0	0.284643	0	0
Acetovibrionales_g_MnB_11	contig_85	contig_85_175	0	0.065396	0	0	0	0.113269	0	0
Acetovibrionales_g_MnB_11	contig_85	contig_85_176	0.0488669	0	0	0	0.0846399	0	0	0
Acetovibrionales_g_MnB_11	contig_85	contig_85_177	0.163827	0	0	0	0.283757	0	0	0
Acetovibrionales_g_MnB_11	contig_85	contig_85_179	1.40286	0	0	0	1.52783	0	0	0
Acetovibrionales_g_MnB_11	contig_85	contig_85_192	0.0415547	0	0	0	0.0719748	0	0	0
Acetovibrionales_g_MnB_11	contig_85	contig_85_193	0	0.0696817	0	0	0	0.120692	0	0
Acetovibrionales_g_MnB_11	contig_85	contig_85_196	0.0375156	0.0459863	0	0	0.0649789	0.0796505	0	0
Acetovibrionales_g_MnB_11	contig_85	contig_85_199	0.0155546	0	0	0	0.0269414	0	0	0
Acetovibrionales_g_MnB_11	contig_85	contig_85_2	0	0.0993527	0	0	0	0.0878155	0	0
Acetovibrionales_g_MnB_11	contig_85	contig_85_204	0.11344	0	0	0	0.100529	0	0	0
Acetovibrionales_g_MnB_11	contig_85	contig_85_21	0.207066	0	0	0	0.189503	0	0	0
Acetovibrionales_g_MnB_11	contig_85	contig_85_211	0.128166	0.108335	0	0	0.221991	0.187642	0	0
Acetovibrionales_g_MnB_11	contig_85	contig_85_212	0.545353	0.240635	0	0	0.47613	0.416792	0	0
Acetovibrionales_g_MnB_11	contig_85	contig_85_213	0.566976	0	0	0	0.524579	0	0	0
Acetovibrionales_g_MnB_11	contig_85	contig_85_214	1.53373	0.590406	0.232776	0	1.51569	0.521846	0.403181	0
Acetovibrionales_g_MnB_11	contig_85	contig_85_217	0.103509	0	0	0	0.179283	0	0	0
Acetovibrionales_g_MnB_11	contig_85	contig_85_232	0.040021	0	0	0	0.0693185	0	0	0
Acetovibrionales_g_MnB_11	contig_85	contig_85_233	0.0921942	0	0	0	0.159685	0	0	0
Acetovibrionales_g_MnB_11	contig_85	contig_85_234	0.399508	0	0	0	0.691968	0	0	0
Acetovibrionales_g_MnB_11	contig_85	contig_85_249	0.0746622	0	0	0	0.129319	0	0	0
Acetovibrionales_g_MnB_11	contig_85	contig_85_252	1.22139	2.59355	0	0	1.06272	2.80526	0	0
Acetovibrionales_g_MnB_11	contig_85	contig_85_258	0.325366	0.134495	0	0	0.243336	0.116511	0	0
Acetovibrionales_g_MnB_11	contig_85	contig_85_259	0.451023	0.217155	0	0	0.391427	0.376123	0	0
Acetovibrionales_g_MnB_11	contig_85	contig_85_260	0	0.053964	0	0	0	0.0934684	0	0
Acetovibrionales_g_MnB_11	contig_85	contig_85_261	0.0416148	0	0	0	0.072079	0	0	0
Acetovibrionales_g_MnB_11	contig_85	contig_85_265	0.233492	0	0	0	0.206919	0	0	0
Acetovibrionales_g_MnB_11	contig_85	contig_85_269	0.503371	0.111907	0	0	0.436068	0.0989121	0	0
Acetovibrionales_g_MnB_11	contig_85	contig_85_270	0.430593	0	0	0	0.532457	0	0	0
Acetovibrionales_g_MnB_11	contig_85	contig_85_271	0.089852	0	0	0	0.155628	0	0	0
Acetovibrionales_g_MnB_11	contig_85	contig_85_272	0	0.0284629	0	0	0	0.0492992	0	0
Acetovibrionales_g_MnB_11	contig_85	contig_85_277	0.061215	0	0	0	0.106027	0	0	0
Acetovibrionales_g_MnB_11	contig_85	contig_85_278	0.842611	1.39223	0	0.266257	0.128741	0.409207	0	0.230594
Acetovibrionales_g_MnB_11	contig_85	contig_85_280	0	0.140043	0	0	0	0.242562	0	0
Acetovibrionales_g_MnB_11	contig_85	contig_85_282	0	0.157704	0	0	0	0.273152	0	0
Acetovibrionales_g_MnB_11	contig_85	contig_85_284	0.257304	0	0	0	0.445663	0	0	0
Acetovibrionales_g_MnB_11	contig_85	contig_85_285	0	0.357867	0	0	0	0.619845	0	0
Acetovibrionales_g_MnB_11	contig_85	contig_85_286	0.0247858	0	0	0	0.0429303	0	0	0
Acetovibrionales_g_MnB_11	contig_85	contig_85_287	0.165519	0	0	0	0.286687	0	0	0
Acetovibrionales_g_MnB_11	contig_85	contig_85_289	0.107587	0	0	0	0.0939304	0	0	0
Acetovibrionales_g_MnB_11	contig_85	contig_85_290	0.075155	0	0	0	0.130172	0	0	0
Acetovibrionales_g_MnB_11	contig_85	contig_85_291	0.107142	0.0905642	0	0	0.185576	0.156862	0	0
Acetovibrionales_g_MnB_11	contig_85	contig_85_292	0.171258	0.113388	0	0	0.146556	0.0327831	0	0
Acetovibrionales_g_MnB_11	contig_85	contig_85_293	1.8769	0	0	0	0.901772	0	0	0
Acetovibrionales_g_MnB_11	contig_85	contig_85_294	2.37948	0	0	0	0.969836	0	0	0
Acetovibrionales_g_MnB_11	contig_85	contig_85_297	0.250241	0	0	0	0.433431	0	0	0
Acetovibrionales_g_MnB_11	contig_85	contig_85_301	1.60021	1.78333	0	0	1.68556	2.1957	0	0
Acetovibrionales_g_MnB_11	contig_85	contig_85_308	0.653155	0	0	0	1.1313	0	0	0
Acetovibrionales_g_MnB_11	contig_85	contig_85_313	0.272612	0	0	0	0.241586	0	0	0
Acetovibrionales_g_MnB_11	contig_85	contig_85_314	0.129357	0	0	0	0.140881	0	0	0
Acetovibrionales_g_MnB_11	contig_85	contig_85_316	0	0.0627603	0	0	0	0.108704	0	0
Acetovibrionales_g_MnB_11	contig_85	contig_85_32	0.329178	0	0	0	0.570153	0	0	0
Acetovibrionales_g_MnB_11	contig_85	contig_85_320	0.0467597	0	0	0	0.0809902	0	0	0
Acetovibrionales_g_MnB_11	contig_85	contig_85_321	0	0.0401711	0	0	0	0.0695783	0	0
Acetovibrionales_g_MnB_11	contig_85	contig_85_322	0.0478622	0	0	0	0.052126	0	0	0
Acetovibrionales_g_MnB_11	contig_85	contig_85_324	0	0.11962	0	0	0	0.207188	0	0
Acetovibrionales_g_MnB_11	contig_85	contig_85_326	1.17117	0	0	0	2.02853	0	0	0
Acetovibrionales_g_MnB_11	contig_85	contig_85_333	0.54616	0.256648	0	0	0.501301	0.278084	0	0
Acetovibrionales_g_MnB_11	contig_85	contig_85_47	0.25699	0	0	0	0.44512	0	0	0
Acetovibrionales_g_MnB_11	contig_85	contig_85_5	0	0.120121	0	0	0	0.208055	0	0
Acetovibrionales_g_MnB_11	contig_85	contig_85_50	0	0.470637	0	0	0	0.815167	0	0
Acetovibrionales_g_MnB_11	contig_85	contig_85_53	0.227166	0	0	0	0.202894	0	0	0
Acetovibrionales_g_MnB_11	contig_85	contig_85_60	0.162897	0.0543321	0	0	0.282146	0.0941059	0	0
Acetovibrionales_g_MnB_11	contig_85	contig_85_61	0.0966261	0	0	0	0.167361	0	0	0
Acetovibrionales_g_MnB_11	contig_85	contig_85_62	1.03068	0.326237	0	0	1.17863	0.565059	0	0
Acetovibrionales_g_MnB_11	contig_85	contig_85_64	0.224928	0	0	0	0.389586	0	0	0
Acetovibrionales_g_MnB_11	contig_85	contig_85_65	0	0.082099	0	0	0	0.1422	0	0
Acetovibrionales_g_MnB_11	contig_85	contig_85_67	0	0.217491	0	0	0	0.376706	0	0
Acetovibrionales_g_MnB_11	contig_85	contig_85_68	0.198017	0	0	0	0.342976	0	0	0
Acetovibrionales_g_MnB_11	contig_85	contig_85_71	0.0325883	0	0	0	0.0564445	0	0	0
Acetovibrionales_g_MnB_11	contig_85	contig_85_72	0.31859	0.20448	0	0	0.151874	0.189981	0	0
Acetovibrionales_g_MnB_11	contig_85	contig_85_73	0.14722	0	0	0	0.254993	0	0	0
Acetovibrionales_g_MnB_11	contig_85	contig_85_76	0.0615459	0	0	0	0.106601	0	0	0
Acetovibrionales_g_MnB_11	contig_85	contig_85_78	0.0496121	0.0625465	0	0	0.0859307	0.108334	0	0
Acetovibrionales_g_MnB_11	contig_85	contig_85_80	0.0312373	0	0	0	0.0541045	0	0	0
Acetovibrionales_g_MnB_11	contig_85	contig_85_81	1.01506	0	0	0	0.0735736	0	0	0
Acetovibrionales_g_MnB_11	contig_85	contig_85_82	0.0912675	0.0705809	0	0	0.15808	0.12225	0	0
Acetovibrionales_g_MnB_11	contig_85	contig_85_83	0.439312	0.199367	0.207228	0	0.383549	0.345314	0.35893	0
Acetovibrionales_g_MnB_11	contig_85	contig_85_84	0.281878	0	0	0	0.0650133	0	0	0
Acetovibrionales_g_MnB_11	contig_8690	contig_8690_8	0.110973	0	0	0	0.192211	0	0	0
Acetovibrionales_g_MnB_11	contig_9316	contig_9316_5	0.0655411	0.09367	0	0	0.11352	0.162241	0	0
Acetovibrionales_g_MnB_11	contig_9316	contig_9316_6	0.0632761	0	0	0	0.109597	0	0	0
Acetovibrionales_g_MnB_11	contig_966	contig_966_10	0.443178	0.31197	0	0	0.146337	0.270254	0	0
Acetovibrionales_g_MnB_11	contig_966	contig_966_15	0.200663	0	0	0	0.347559	0	0	0
Acetovibrionales_g_MnB_11	contig_966	contig_966_16	0.0278487	0	0	0	0.0482354	0	0	0
Acetovibrionales_g_MnB_11	contig_966	contig_966_2	0.512672	0.271142	0	0	0.68282	0.251916	0	0
Acetovibrionales_g_MnB_11	contig_966	contig_966_20	0.103522	0	0	0	0.179306	0	0	0
Acetovibrionales_g_MnB_11	contig_966	contig_966_21	0.249112	0.155161	0	0	0.142414	0.119949	0	0
Acetovibrionales_g_MnB_11	contig_966	contig_966_25	0	0.174148	0	0	0	0.215811	0	0
Acetovibrionales_g_MnB_11	contig_966	contig_966_3	0.325314	0	0	0	0.56346	0	0	0
Acetovibrionales_g_MnB_11	contig_966	contig_966_30	0.253044	0	0	0	0.220924	0	0	0
Acetovibrionales_g_MnB_11	contig_966	contig_966_31	0.103866	0	0	0	0.179901	0	0	0
Acetovibrionales_g_MnB_11	contig_966	contig_966_32	0.253851	0.0728816	0	0	0.266873	0.126235	0	0
Acetovibrionales_g_MnB_11	contig_966	contig_966_33	1.2874	0.473652	0.0986727	0	0.113209	0.180098	0.0855296	0
Acetovibrionales_g_MnB_11	contig_966	contig_966_35	0.194079	0.549202	0	0	0.336155	0.397918	0	0
Acetovibrionales_g_MnB_11	contig_966	contig_966_36	0.0743575	0	0	0	0.128791	0	0	0
Acetovibrionales_g_MnB_11	contig_966	contig_966_4	0.0867814	0.12337	0	0	0.0769048	0.114622	0	0
Acetovibrionales_g_MnB_11	contig_966	contig_966_40	0	0.310294	0	0.0757482	0	0.102248	0	0.1312
Acetovibrionales_g_MnB_11	contig_966	contig_966_5	0.0774557	0.0770629	0	0	0.134157	0.133477	0	0
Acetovibrionales_g_MnB_11	contig_966	contig_966_51	0.140154	0	0	0	0.242754	0	0	0
Acetovibrionales_g_MnB_11	contig_966	contig_966_54	0.537216	0.0765422	0	0	0.479818	0.132575	0	0
Acetovibrionales_g_MnB_11	contig_966	contig_966_56	0.198017	0	0	0	0.342976	0	0	0
Acetovibrionales_g_MnB_11	contig_966	contig_966_57	0.025702	0	0	0	0.0445172	0	0	0
Acetovibrionales_g_MnB_11	contig_966	contig_966_6	0.092569	0	0	0	0.160334	0	0	0
Acetovibrionales_g_MnB_11	contig_966	contig_966_61	0.0487622	0.0597723	0	0	0.0844587	0.103529	0	0
Acetovibrionales_g_MnB_11	contig_966	contig_966_62	0.116721	0.385172	0	0	0.202166	0.40782	0	0
Acetovibrionales_g_MnB_11	contig_966	contig_966_64	0.217014	0	0	0	0.375879	0	0	0
Acetovibrionales_g_MnB_11	contig_966	contig_966_69	0.569437	0	0	0.194893	0.394479	0	0	0.234051
Acetovibrionales_g_MnB_11	contig_966	contig_966_7	0.158481	0	0	0	0.145038	0	0	0
Acetovibrionales_g_MnB_11	contig_966	contig_966_70	0.265344	0	0	0	0.45959	0	0	0
Acetovibrionales_g_MnB_11	contig_966	contig_966_71	0.282923	0	0	0	0.312435	0	0	0
Acetovibrionales_g_MnB_11	contig_966	contig_966_72	0.127218	0.0801923	0	0	0.220348	0.138897	0	0
Acetovibrionales_g_MnB_11	contig_966	contig_966_73	0.520746	0.413155	0	0	0.568224	0.437448	0	0
Acetovibrionales_g_MnB_11	contig_966	contig_966_74	2.44418	0.706652	0.203774	0	0.995234	0.627284	0.207146	0
Acetovibrionales_g_MnB_11	contig_966	contig_966_8	0.864515	0.446217	0	0	0.232335	0.140956	0	0
Acetovibrionales_g_MnB_11	contig_966	contig_966_9	0.575022	0	0	0	0.626249	0	0	0
Aggregatilineaceae_g_LM3-B42	contig_10022	contig_10022_5	0.0469117	0	0.501006	0.611552	0.0812534	0	0.340157	0.1093
Aggregatilineaceae_g_LM3-B42	contig_10022	contig_10022_6	0.100485	0	0	0	0.174046	0	0	0
Aggregatilineaceae_g_LM3-B42	contig_10022	contig_10022_7	0	0	0	0.170266	0	0	0	0.294909
Aggregatilineaceae_g_LM3-B42	contig_10066	contig_10066_1	0	0	0	0.800812	0	0	0	0.766392
Aggregatilineaceae_g_LM3-B42	contig_10066	contig_10066_2	0.100813	0.0640093	0.204501	0.504448	0.048058	0.0599446	0.00843599	0.32781
Aggregatilineaceae_g_LM3-B42	contig_10066	contig_10066_3	0	0	0.0331934	0	0	0	0.0574927	0
Aggregatilineaceae_g_LM3-B42	contig_10077	contig_10077_1	0.061215	0	0	0.0956601	0.106027	0	0	0.165688
Aggregatilineaceae_g_LM3-B42	contig_10077	contig_10077_2	0	0	0	0.228824	0	0	0	0.396334
Aggregatilineaceae_g_LM3-B42	contig_10077	contig_10077_4	0.0675143	0	0.0957038	0.0379782	0.0589446	0	0.100649	0.0657802
Aggregatilineaceae_g_LM3-B42	contig_10077	contig_10077_5	0.0746622	0.18304	0	0.116674	0.129319	0.317035	0	0.202085
Aggregatilineaceae_g_LM3-B42	contig_10086	contig_10086_4	0	0	0	0.527194	0	0	0	0.913126
Aggregatilineaceae_g_LM3-B42	contig_10088	contig_10088_3	0.100485	0.201038	0.0798878	0.837133	0.174046	0.0870994	0.13837	0.787752
Aggregatilineaceae_g_LM3-B42	contig_10088	contig_10088_4	0	0	0	0.183536	0	0	0	0.317893
Aggregatilineaceae_g_LM3-B42	contig_10088	contig_10088_5	0.179704	0	0.157888	0.891659	0.311257	0	0.273471	0.296633
Aggregatilineaceae_g_LM3-B42	contig_10088	contig_10088_7	0	0	0	0.125853	0	0	0	0.217984
Aggregatilineaceae_g_LM3-B42	contig_10108	contig_10108_2	0	0	0.0828284	0	0	0	0.143463	0
Aggregatilineaceae_g_LM3-B42	contig_10108	contig_10108_6	0	0	0	0.0584328	0	0	0	0.101209
Aggregatilineaceae_g_LM3-B42	contig_10143	contig_10143_3	0	0	0.0742564	0	0	0	0.128616	0
Aggregatilineaceae_g_LM3-B42	contig_10143	contig_10143_6	0	0	0	0.0898625	0	0	0	0.155646
Aggregatilineaceae_g_LM3-B42	contig_10143	contig_10143_7	0	0.0408958	0	0.151581	0	0.0708336	0	0.152077
Aggregatilineaceae_g_LM3-B42	contig_10150	contig_10150_1	0	0	0.302765	0	0	0	0.524405	0
Aggregatilineaceae_g_LM3-B42	contig_10150	contig_10150_2	0.106138	0	0.0932528	0	0.183836	0	0.161519	0
Aggregatilineaceae_g_LM3-B42	contig_10150	contig_10150_4	0.0589947	0.148751	0	0	0.102182	0.257643	0	0
Aggregatilineaceae_g_LM3-B42	contig_10150	contig_10150_5	0.0804663	0	0.105445	0	0.139372	0	0.182636	0
Aggregatilineaceae_g_LM3-B42	contig_10150	contig_10150_6	0.0399508	0.0489713	0.0523524	0.186076	0.0691968	0.0848208	0.0906771	0.185471
Aggregatilineaceae_g_LM3-B42	contig_10150	contig_10150_7	0	0	0.0571665	0.271358	0	0	0.0990152	0.235011
Aggregatilineaceae_g_LM3-B42	contig_10159	contig_10159_2	0	0.0624145	0	0.171112	0	0.108105	0	0.296374
Aggregatilineaceae_g_LM3-B42	contig_10159	contig_10159_5	0	0	0.0806032	0.370827	0	0	0.139609	0.642291
Aggregatilineaceae_g_LM3-B42	contig_10159	contig_10159_9	0	0	0	0.497331	0	0	0	0.433674
Aggregatilineaceae_g_LM3-B42	contig_10169	contig_10169_2	0	0	0.434673	0.319242	0	0	0.258881	0.397651
Aggregatilineaceae_g_LM3-B42	contig_10217	contig_10217_1	0	0	0.117484	0	0	0	0.203488	0
Aggregatilineaceae_g_LM3-B42	contig_10217	contig_10217_4	0.305983	0	0	0.955525	0.529977	0	0	0.952417
Aggregatilineaceae_g_LM3-B42	contig_10217	contig_10217_5	0	0	0	0.0931559	0	0	0	0.161351
Aggregatilineaceae_g_LM3-B42	contig_10253	contig_10253_5	0	0	0	0.0998268	0	0	0	0.172905
Aggregatilineaceae_g_LM3-B42	contig_10256	contig_10256_4	0.0425208	0	0.0825007	0.154944	0.0736482	0	0.0717145	0.268372
Aggregatilineaceae_g_LM3-B42	contig_10256	contig_10256_5	0.0658356	0	0.0670582	0	0.114031	0	0.116148	0
Aggregatilineaceae_g_LM3-B42	contig_10302	contig_10302_3	0	0	0	0.198446	0	0	0	0.343718
Aggregatilineaceae_g_LM3-B42	contig_10302	contig_10302_4	0.166491	0	0	0	0.28837	0	0	0
Aggregatilineaceae_g_LM3-B42	contig_10302	contig_10302_8	0.0781249	0	0	0	0.135316	0	0	0
Aggregatilineaceae_g_LM3-B42	contig_10311	contig_10311_3	0	0	0.0662182	0	0	0	0.0578195	0
Aggregatilineaceae_g_LM3-B42	contig_10332	contig_10332_2	0.0566467	0	0.0779507	0.0885213	0.0981149	0	0.135015	0.153323
Aggregatilineaceae_g_LM3-B42	contig_10332	contig_10332_3	0	0	0.116566	0	0	0	0.201898	0
Aggregatilineaceae_g_LM3-B42	contig_10332	contig_10332_5	0	0	0	0.35958	0	0	0	0.622811
Aggregatilineaceae_g_LM3-B42	contig_10332	contig_10332_6	0	0.0528994	0.0878891	0.0729397	0	0.0467566	0.083783	0.0631699
Aggregatilineaceae_g_LM3-B42	contig_10332	contig_10332_7	0.261747	0	0	0	0.453359	0	0	0
Aggregatilineaceae_g_LM3-B42	contig_10340	contig_10340_2	0	0	0.176573	0	0	0	0.305834	0
Aggregatilineaceae_g_LM3-B42	contig_10340	contig_10340_3	0	0	0	0.101261	0	0	0	0.175389
Aggregatilineaceae_g_LM3-B42	contig_10340	contig_10340_7	0.0470416	0	0.0847328	0.147862	0.0814785	0	0.0734465	0.256105
Aggregatilineaceae_g_LM3-B42	contig_10346	contig_10346_2	0	0.0993386	0	0	0	0.172059	0	0
Aggregatilineaceae_g_LM3-B42	contig_10346	contig_10346_3	0.0188979	0.0376041	0.0767745	0.132337	0.0327321	0.0651322	0.078045	0.159391
Aggregatilineaceae_g_LM3-B42	contig_10346	contig_10346_4	0	0	0.176216	0	0	0	0.179132	0
Aggregatilineaceae_g_LM3-B42	contig_10352	contig_10352_3	0	0	0	0.224451	0	0	0	0.388761
Aggregatilineaceae_g_LM3-B42	contig_10352	contig_10352_4	0	0	0.224632	0	0	0	0.389074	0
Aggregatilineaceae_g_LM3-B42	contig_10352	contig_10352_5	0	0	0.408779	0.85087	0	0	0.708027	1.47375
Aggregatilineaceae_g_LM3-B42	contig_10352	contig_10352_8	0.188689	0	0	0.345075	0.326819	0	0	0.597687
Aggregatilineaceae_g_LM3-B42	contig_10384	contig_10384_2	0	0	0	0.0314072	0	0	0	0.0543988
Aggregatilineaceae_g_LM3-B42	contig_10384	contig_10384_5	0	0	0.0758483	0	0	0	0.0746334	0
Aggregatilineaceae_g_LM3-B42	contig_10406	contig_10406_1	0.0761526	0	0	0.278536	0.1319	0	0	0.482438
Aggregatilineaceae_g_LM3-B42	contig_10406	contig_10406_2	0	0.207858	0.547539	0	0	0.36002	0.948366	0
Aggregatilineaceae_g_LM3-B42	contig_10406	contig_10406_3	0.0851288	0	0.30315	0.181967	0.147447	0	0.13598	0.174676
Aggregatilineaceae_g_LM3-B42	contig_10406	contig_10406_4	0.235288	0	0.184331	0.190887	0.143567	0	0.31927	0.183238
Aggregatilineaceae_g_LM3-B42	contig_10414	contig_10414_2	0	0	0.235296	0	0	0	0.203955	0
Aggregatilineaceae_g_LM3-B42	contig_10414	contig_10414_3	0	0	0.284232	0	0	0	0.492305	0
Aggregatilineaceae_g_LM3-B42	contig_10414	contig_10414_5	0	0	0.0217915	0.0922053	0	0	0.037744	0.0803274
Aggregatilineaceae_g_LM3-B42	contig_10414	contig_10414_6	0	0.20229	0.279787	0.953185	0	0.350377	0.484606	1.65096
Aggregatilineaceae_g_LM3-B42	contig_10439	contig_10439_6	0.149816	0	0	0	0.259488	0	0	0
Aggregatilineaceae_g_LM3-B42	contig_10439	contig_10439_7	0	0	0.236988	0.124726	0	0	0.106923	0.216032
Aggregatilineaceae_g_LM3-B42	contig_10481	contig_10481_5	0.127378	0	0	0.270059	0.220625	0	0	0.467755
Aggregatilineaceae_g_LM3-B42	contig_10481	contig_10481_6	0	0	0.0766166	0	0	0	0.132704	0
Aggregatilineaceae_g_LM3-B42	contig_10481	contig_10481_7	0	0	0.0953383	0.113692	0	0	0.165131	0.19692
Aggregatilineaceae_g_LM3-B42	contig_10496	contig_10496_2	0.0719578	0	0.0663902	0.282383	0.124635	0	0.114991	0.246239
Aggregatilineaceae_g_LM3-B42	contig_10496	contig_10496_4	0	0.260875	0	0	0	0.451849	0	0
Aggregatilineaceae_g_LM3-B42	contig_10496	contig_10496_6	0	0.048001	0	0	0	0.0831402	0	0
Aggregatilineaceae_g_LM3-B42	contig_10531	contig_10531_2	0.429925	0	0	0	0.744652	0	0	0
Aggregatilineaceae_g_LM3-B42	contig_10531	contig_10531_3	0	0	0.27014	0	0	0	0.467895	0
Aggregatilineaceae_g_LM3-B42	contig_10568	contig_10568_1	0	0	0	0.107835	0	0	0	0.186776
Aggregatilineaceae_g_LM3-B42	contig_10568	contig_10568_2	0	0	0	0.165636	0	0	0	0.28689
Aggregatilineaceae_g_LM3-B42	contig_10604	contig_10604_4	0	0	0.503505	0.232635	0	0	0.200396	0.402935
Aggregatilineaceae_g_LM3-B42	contig_10604	contig_10604_6	0.037226	0	0	0.0904335	0.0644773	0	0	0.156635
Aggregatilineaceae_g_LM3-B42	contig_10673	contig_10673_1	0.104459	0.131692	0.489386	0	0.180928	0.228097	0.432704	0
Aggregatilineaceae_g_LM3-B42	contig_10673	contig_10673_4	0	0	0.0670582	0.0799676	0	0	0.116148	0.138508
Aggregatilineaceae_g_LM3-B42	contig_10673	contig_10673_5	0	0	0.230132	0.263839	0	0	0.233941	0.262981
Aggregatilineaceae_g_LM3-B42	contig_10694	contig_10694_2	0	0	0.358091	0	0	0	0.620231	0
Aggregatilineaceae_g_LM3-B42	contig_10694	contig_10694_3	0	0	0.095752	0	0	0	0.165847	0
Aggregatilineaceae_g_LM3-B42	contig_10694	contig_10694_6	0	0	0	0.125744	0	0	0	0.217795
Aggregatilineaceae_g_LM3-B42	contig_10694	contig_10694_7	0	0	0	0.163028	0	0	0	0.282372
Aggregatilineaceae_g_LM3-B42	contig_10699	contig_10699_1	0	0	0.301423	0.355948	0	0	0.52208	0.61652
Aggregatilineaceae_g_LM3-B42	contig_10699	contig_10699_5	0	0	0.0862686	0	0	0	0.149422	0
Aggregatilineaceae_g_LM3-B42	contig_10699	contig_10699_6	0	0	0.0390203	0.179519	0	0	0.0675852	0.310936
Aggregatilineaceae_g_LM3-B42	contig_10699	contig_10699_7	0	0	0.232171	0	0	0	0.201246	0
Aggregatilineaceae_g_LM3-B42	contig_10708	contig_10708_1	0	0	0.242817	0	0	0	0.246835	0
Aggregatilineaceae_g_LM3-B42	contig_10708	contig_10708_2	0.160248	0.0907515	0.520371	1.47395	0.183251	0.0802131	0.339164	0.792465
Aggregatilineaceae_g_LM3-B42	contig_10708	contig_10708_3	0	0.0594658	0	0	0	0.102998	0	0
Aggregatilineaceae_g_LM3-B42	contig_10710	contig_10710_3	0	0	0.234801	0	0	0	0.406687	0
Aggregatilineaceae_g_LM3-B42	contig_10710	contig_10710_4	0	0	0.103061	0.543291	0	0	0.178507	0.941008
Aggregatilineaceae_g_LM3-B42	contig_10710	contig_10710_5	0.0664009	0	0.143075	0.216598	0.11501	0	0.183558	0.290299
Aggregatilineaceae_g_LM3-B42	contig_10716	contig_10716_3	0	0.164177	0	0	0	0.284364	0	0
Aggregatilineaceae_g_LM3-B42	contig_10716	contig_10716_4	0	0	0	0.105456	0	0	0	0.182655
Aggregatilineaceae_g_LM3-B42	contig_10716	contig_10716_5	0	0	0	0.21567	0	0	0	0.373552
Aggregatilineaceae_g_LM3-B42	contig_10716	contig_10716_6	0	0.068192	0.070881	0	0	0.118112	0.122769	0
Aggregatilineaceae_g_LM3-B42	contig_10729	contig_10729_2	0.0483446	0	0	0	0.0837354	0	0	0
Aggregatilineaceae_g_LM3-B42	contig_10729	contig_10729_4	0	0	0.0610243	0.0720631	0	0	0.105697	0.124817
Aggregatilineaceae_g_LM3-B42	contig_10729	contig_10729_5	0	0	0	0.259889	0	0	0	0.450141
Aggregatilineaceae_g_LM3-B42	contig_10729	contig_10729_8	0	0.154219	0	0	0	0.267115	0	0
Aggregatilineaceae_g_LM3-B42	contig_10744	contig_10744_3	0	0	0.0558577	0	0	0	0.0967484	0
Aggregatilineaceae_g_LM3-B42	contig_10752	contig_10752_3	0	0	0.075636	0	0	0	0.131005	0
Aggregatilineaceae_g_LM3-B42	contig_10752	contig_10752_4	0	0	0.0435225	0	0	0	0.0753831	0
Aggregatilineaceae_g_LM3-B42	contig_10762	contig_10762_1	0	0.0510834	0.324177	0.252661	0	0.088479	0.298808	0.29037
Aggregatilineaceae_g_LM3-B42	contig_10762	contig_10762_2	0.021729	0	0	0.0336249	0.0376357	0	0	0.05824
Aggregatilineaceae_g_LM3-B42	contig_10762	contig_10762_3	0	0	0.163209	0.647016	0	0	0.282687	1.12066
Aggregatilineaceae_g_LM3-B42	contig_10762	contig_10762_4	0.0594568	0	0.0779135	0	0.102982	0	0.13495	0
Aggregatilineaceae_g_LM3-B42	contig_10762	contig_10762_5	0	0	0.339101	0	0	0	0.58734	0
Aggregatilineaceae_g_LM3-B42	contig_10810	contig_10810_1	0.202706	0	0	0	0.260878	0	0	0
Aggregatilineaceae_g_LM3-B42	contig_10810	contig_10810_2	0	0	0.0230583	0.0523702	0	0	0.0399381	0.0907079
Aggregatilineaceae_g_LM3-B42	contig_10812	contig_10812_2	0	0.0427481	0.161019	0.0664884	0	0.0740418	0.153497	0.115161
Aggregatilineaceae_g_LM3-B42	contig_10812	contig_10812_4	0	0	0	0.376445	0	0	0	0.652023
Aggregatilineaceae_g_LM3-B42	contig_10812	contig_10812_5	0	0	0.186506	0	0	0	0.323037	0
Aggregatilineaceae_g_LM3-B42	contig_10812	contig_10812_6	0	0.34589	0	0	0	0.599099	0	0
Aggregatilineaceae_g_LM3-B42	contig_10812	contig_10812_8	0	0	0	0.282334	0	0	0	0.489017
Aggregatilineaceae_g_LM3-B42	contig_10812	contig_10812_9	0	0.065671	0	0	0	0.113745	0	0
Aggregatilineaceae_g_LM3-B42	contig_10817	contig_10817_1	0.290291	0	0	0.301187	0.502799	0	0	0.521671
Aggregatilineaceae_g_LM3-B42	contig_10817	contig_10817_3	0	0.080628	0	0	0	0.139652	0	0
Aggregatilineaceae_g_LM3-B42	contig_10817	contig_10817_5	0	0	0	0.173018	0	0	0	0.299676
Aggregatilineaceae_g_LM3-B42	contig_10817	contig_10817_6	0	0.0871403	0	0	0	0.150931	0	0
Aggregatilineaceae_g_LM3-B42	contig_10817	contig_10817_8	0	0	0	0.138337	0	0	0	0.239607
Aggregatilineaceae_g_LM3-B42	contig_10822	contig_10822_1	0	0.089192	0	0.0429219	0	0.0835282	0	0.0743429
Aggregatilineaceae_g_LM3-B42	contig_10822	contig_10822_2	0	0.335928	0	0	0	0.0418081	0	0
Aggregatilineaceae_g_LM3-B42	contig_10822	contig_10822_3	0	0.362004	0	5.67339	0	0.0450535	0	2.86633
Aggregatilineaceae_g_LM3-B42	contig_10822	contig_10822_4	0	0	0.0955372	0.214871	0	0	0.165475	0.372168
Aggregatilineaceae_g_LM3-B42	contig_10822	contig_10822_6	0	0	0.115662	0	0	0	0.200333	0
Aggregatilineaceae_g_LM3-B42	contig_10823	contig_10823_1	0	0	0	0.141489	0	0	0	0.245065
Aggregatilineaceae_g_LM3-B42	contig_10823	contig_10823_2	0	0	0.0727819	0	0	0	0.126062	0
Aggregatilineaceae_g_LM3-B42	contig_10823	contig_10823_5	0.0528352	0.117332	0.772009	0.782012	0.0915132	0.103247	0.837062	0.260156
Aggregatilineaceae_g_LM3-B42	contig_10823	contig_10823_6	0	0	0.0929857	0	0	0	0.161056	0
Aggregatilineaceae_g_LM3-B42	contig_10828	contig_10828_2	0	0	0.113454	0	0	0	0.196508	0
Aggregatilineaceae_g_LM3-B42	contig_10828	contig_10828_5	0	0	0	0.114412	0	0	0	0.198167
Aggregatilineaceae_g_LM3-B42	contig_10832	contig_10832_1	0	0.0848557	0.117364	0	0	0.146974	0.20328	0
Aggregatilineaceae_g_LM3-B42	contig_10832	contig_10832_2	0	0.0710615	0	0.307493	0	0.123082	0	0.532593
Aggregatilineaceae_g_LM3-B42	contig_10832	contig_10832_5	0.0540902	0	0	0.147538	0.0936869	0	0	0.255543
Aggregatilineaceae_g_LM3-B42	contig_10835	contig_10835_1	0	0	0.346987	0	0	0	0.600999	0
Aggregatilineaceae_g_LM3-B42	contig_10835	contig_10835_3	0	0	0.296272	0.125744	0	0	0.286768	0.217795
Aggregatilineaceae_g_LM3-B42	contig_10835	contig_10835_4	0.067976	0.150956	0.556782	2.04147	0.117738	0.132834	0.745024	1.95373
Aggregatilineaceae_g_LM3-B42	contig_10835	contig_10835_5	0	0	0	0.252044	0	0	0	0.218285
Aggregatilineaceae_g_LM3-B42	contig_10835	contig_10835_6	0	0	0	0.137662	0	0	0	0.238437
Aggregatilineaceae_g_LM3-B42	contig_10844	contig_10844_2	0	0	0.209719	0	0	0	0.20636	0
Aggregatilineaceae_g_LM3-B42	contig_10844	contig_10844_3	0	0	0	0.075714	0	0	0	0.13114
Aggregatilineaceae_g_LM3-B42	contig_10844	contig_10844_4	0.246712	0	0	0	0.427318	0	0	0
Aggregatilineaceae_g_LM3-B42	contig_10844	contig_10844_7	0	0	0.239208	0	0	0	0.41432	0
Aggregatilineaceae_g_LM3-B42	contig_10874	contig_10874_3	0.0384662	0	0	0	0.0666253	0	0	0
Aggregatilineaceae_g_LM3-B42	contig_10874	contig_10874_4	0	0	0.150011	0	0	0	0.259828	0
Aggregatilineaceae_g_LM3-B42	contig_10874	contig_10874_5	0	0	0.214502	0.368676	0	0	0.186458	0.35283
Aggregatilineaceae_g_LM3-B42	contig_10874	contig_10874_6	0	0	0.1683	0.0484716	0	0	0.145883	0.0839553
Aggregatilineaceae_g_LM3-B42	contig_10874	contig_10874_7	0	0	1.39444	0	0	0	0.432619	0
Aggregatilineaceae_g_LM3-B42	contig_10884	contig_10884_3	0	0	0.676702	0.83902	0	0	0.588229	1.45323
Aggregatilineaceae_g_LM3-B42	contig_10884	contig_10884_4	0	0	0	0.101095	0	0	0	0.175102
Aggregatilineaceae_g_LM3-B42	contig_10884	contig_10884_5	0	0	0.121631	0	0	0	0.210671	0
Aggregatilineaceae_g_LM3-B42	contig_10884	contig_10884_6	0.0523493	0	0.202711	0.0810089	0.0906717	0	0.0151827	0.140311
Aggregatilineaceae_g_LM3-B42	contig_10884	contig_10884_7	0	0.0765569	0	0	0	0.1326	0	0
Aggregatilineaceae_g_LM3-B42	contig_10887	contig_10887_2	0	0.120317	0	0	0	0.208396	0	0
Aggregatilineaceae_g_LM3-B42	contig_10887	contig_10887_4	0	0	0.0887711	0	0	0	0.153756	0
Aggregatilineaceae_g_LM3-B42	contig_10903	contig_10903_1	0.0571239	0.0391129	0.124682	0.298037	0.0153518	0.0677455	0.109194	0.165585
Aggregatilineaceae_g_LM3-B42	contig_10923	contig_10923_1	0	0.0913568	0.120326	0.393948	0	0.158235	0.208411	0.377016
Aggregatilineaceae_g_LM3-B42	contig_10923	contig_10923_2	0	0	0.0789534	0.206075	0	0	0.136751	0.356933
Aggregatilineaceae_g_LM3-B42	contig_10923	contig_10923_3	0	0	0	0.395627	0	0	0	0.685247
Aggregatilineaceae_g_LM3-B42	contig_10923	contig_10923_4	0	0	0	0.222327	0	0	0	0.385082
Aggregatilineaceae_g_LM3-B42	contig_10923	contig_10923_5	0	0.0467144	0	0.0726574	0	0.0809117	0	0.125846
Aggregatilineaceae_g_LM3-B42	contig_10923	contig_10923_6	0.175845	0	0.104255	0	0.304573	0	0.180575	0
Aggregatilineaceae_g_LM3-B42	contig_10923	contig_10923_8	0	0.463046	0	1.4349	0	0.802019	0	2.48532
Aggregatilineaceae_g_LM3-B42	contig_10932	contig_10932_1	0	0.662286	0	2.88697	0	0.494946	0	1.31372
Aggregatilineaceae_g_LM3-B42	contig_10932	contig_10932_10	0	0	0	0.544855	0	0	0	0.943717
Aggregatilineaceae_g_LM3-B42	contig_10932	contig_10932_2	0	0.861931	0	5.69276	0	1.49291	0	4.49005
Aggregatilineaceae_g_LM3-B42	contig_10932	contig_10932_3	0	2.70988	0	5.10766	0	1.16085	0	3.32578
Aggregatilineaceae_g_LM3-B42	contig_10932	contig_10932_5	0	0.0694984	0	0	0	0.120375	0	0
Aggregatilineaceae_g_LM3-B42	contig_10932	contig_10932_6	0	0	0	0.426174	0	0	0	0.738156
Aggregatilineaceae_g_LM3-B42	contig_10932	contig_10932_9	0	0	0.0663689	0.0809683	0	0	0.0579511	0.140241
Aggregatilineaceae_g_LM3-B42	contig_10938	contig_10938_2	0	0	0	0.17445	0	0	0	0.302156
Aggregatilineaceae_g_LM3-B42	contig_10938	contig_10938_3	0	0	0	0.0387642	0	0	0	0.0671416
Aggregatilineaceae_g_LM3-B42	contig_10978	contig_10978_5	0	0	0.0850168	0	0	0	0.147253	0
Aggregatilineaceae_g_LM3-B42	contig_10992	contig_10992_5	0	0	0.288312	0	0	0	0.274842	0
Aggregatilineaceae_g_LM3-B42	contig_10992	contig_10992_8	0	0	1.24337	0	0	0	2.15358	0
Aggregatilineaceae_g_LM3-B42	contig_11003	contig_11003_2	0	0	0	0.184862	0	0	0	0.32019
Aggregatilineaceae_g_LM3-B42	contig_11003	contig_11003_5	0	0	0	2.09355	0	0	0	1.21783
Aggregatilineaceae_g_LM3-B42	contig_11003	contig_11003_6	0.116257	0	0	0	0.201364	0	0	0
Aggregatilineaceae_g_LM3-B42	contig_11010	contig_11010_1	0.505509	0.242881	0.947446	0.628492	0.425094	0.0409376	0.689668	0.511443
Aggregatilineaceae_g_LM3-B42	contig_11010	contig_11010_2	0.0901442	0	0	0	0.156134	0	0	0
Aggregatilineaceae_g_LM3-B42	contig_11010	contig_11010_3	0	0	0	0.0563063	0	0	0	0.0975253
Aggregatilineaceae_g_LM3-B42	contig_11013	contig_11013_10	0.114357	0.17027	0.19139	0	0.198072	0.149829	0.166368	0
Aggregatilineaceae_g_LM3-B42	contig_11013	contig_11013_3	0	0	0	0.165195	0	0	0	0.286127
Aggregatilineaceae_g_LM3-B42	contig_11013	contig_11013_6	0	0	0	0.223031	0	0	0	0.386301
Aggregatilineaceae_g_LM3-B42	contig_11013	contig_11013_8	0	0	0	0.137396	0	0	0	0.237977
Aggregatilineaceae_g_LM3-B42	contig_11013	contig_11013_9	0	0	0.211731	0	0	0	0.366729	0
Aggregatilineaceae_g_LM3-B42	contig_11031	contig_11031_1	0	0.12703	0	0.157458	0	0.220023	0	0.272726
Aggregatilineaceae_g_LM3-B42	contig_11031	contig_11031_2	0.0844877	0	0	0.0885213	0.146337	0	0	0.153323
Aggregatilineaceae_g_LM3-B42	contig_11031	contig_11031_3	0	0	0.0688707	0	0	0	0.119288	0
Aggregatilineaceae_g_LM3-B42	contig_11031	contig_11031_6	0	0	0	0.0641181	0	0	0	0.111056
Aggregatilineaceae_g_LM3-B42	contig_11031	contig_11031_7	0	0	0.162705	0.0937204	0	0	0.141033	0.162328
Aggregatilineaceae_g_LM3-B42	contig_11069	contig_11069_3	0	0	0.0733191	0	0	0	0.126992	0
Aggregatilineaceae_g_LM3-B42	contig_11073	contig_11073_3	0	0	0.0852597	0.456607	0	0	0.147674	0.548348
Aggregatilineaceae_g_LM3-B42	contig_11073	contig_11073_4	0	0	0	0.64701	0	0	0	1.12065
Aggregatilineaceae_g_LM3-B42	contig_11073	contig_11073_7	0	0	0	0.069556	0	0	0	0.120475
Aggregatilineaceae_g_LM3-B42	contig_11077	contig_11077_1	0	0	0.270053	0	0	0	0.467746	0
Aggregatilineaceae_g_LM3-B42	contig_11077	contig_11077_3	0.102437	0	0.0944128	0	0.177425	0	0.163528	0
Aggregatilineaceae_g_LM3-B42	contig_11077	contig_11077_5	0	0	0.155184	0	0	0	0.268787	0
Aggregatilineaceae_g_LM3-B42	contig_11077	contig_11077_6	0	0.0314673	0.107768	0.0494244	0	0.054503	0.136409	0.0856056
Aggregatilineaceae_g_LM3-B42	contig_11077	contig_11077_7	0	0	0	0.0667647	0	0	0	0.11564
Aggregatilineaceae_g_LM3-B42	contig_11090	contig_11090_2	0	0	0.214631	0	0	0	0.371753	0
Aggregatilineaceae_g_LM3-B42	contig_11090	contig_11090_3	0	0	1.05287	0.537779	0	0	0.979726	0.931461
Aggregatilineaceae_g_LM3-B42	contig_11090	contig_11090_5	0.299631	0	0	0	0.518976	0	0	0
Aggregatilineaceae_g_LM3-B42	contig_11090	contig_11090_6	0	0	0.125591	0.165514	0	0	0.21753	0.286679
Aggregatilineaceae_g_LM3-B42	contig_11090	contig_11090_7	0	0	0	0.11333	0	0	0	0.196293
Aggregatilineaceae_g_LM3-B42	contig_11090	contig_11090_9	0	0	0.198939	0	0	0	0.344573	0
Aggregatilineaceae_g_LM3-B42	contig_11102	contig_11102_2	0	0	0.282053	0	0	0	0.28672	0
Aggregatilineaceae_g_LM3-B42	contig_11102	contig_11102_3	0	0.362515	0	0.9243	0	0.627894	0	1.60094
Aggregatilineaceae_g_LM3-B42	contig_11102	contig_11102_4	0	0.365427	0	5.66097	0	0.632938	0	7.02773
Aggregatilineaceae_g_LM3-B42	contig_11112	contig_11112_1	0.0288253	0	0.0755466	0.0892123	0.0499268	0	0.13085	0.15452
Aggregatilineaceae_g_LM3-B42	contig_11112	contig_11112_2	0	0	0	0.150033	0	0	0	0.259864
Aggregatilineaceae_g_LM3-B42	contig_11112	contig_11112_3	0	0	0.051273	0	0	0	0.0888075	0
Aggregatilineaceae_g_LM3-B42	contig_11130	contig_11130_1	0	0	0.0824334	0	0	0	0.142779	0
Aggregatilineaceae_g_LM3-B42	contig_11136	contig_11136_1	0	0	0.423462	0	0	0	0.733458	0
Aggregatilineaceae_g_LM3-B42	contig_11136	contig_11136_2	0	0	0	0.321832	0	0	0	0.557429
Aggregatilineaceae_g_LM3-B42	contig_11136	contig_11136_4	0	0	0	0.141521	0	0	0	0.245122
Aggregatilineaceae_g_LM3-B42	contig_11136	contig_11136_5	0.198399	0	0.0609527	0.0803286	0.343636	0	0.105573	0.139133
Aggregatilineaceae_g_LM3-B42	contig_11136	contig_11136_6	0	0	0.155184	0.409029	0	0	0.268787	0.70846
Aggregatilineaceae_g_LM3-B42	contig_11136	contig_11136_8	0.232473	0	0.0852597	0.354934	0.253183	0	0.147674	0.614764
Aggregatilineaceae_g_LM3-B42	contig_11159	contig_11159_4	0	0	0	0.132156	0	0	0	0.228902
Aggregatilineaceae_g_LM3-B42	contig_11171	contig_11171_2	0.278394	0	0	0	0.482193	0	0	0
Aggregatilineaceae_g_LM3-B42	contig_11171	contig_11171_3	0	0	0.0641379	0	0	0	0.11109	0
Aggregatilineaceae_g_LM3-B42	contig_11171	contig_11171_6	0.103997	0.115428	0	0.159935	0.0991703	0.102024	0	0.277016
Aggregatilineaceae_g_LM3-B42	contig_11216	contig_11216_2	0	0	0.129181	0	0	0	0.223749	0
Aggregatilineaceae_g_LM3-B42	contig_11216	contig_11216_3	0	0	0.0660197	0	0	0	0.11435	0
Aggregatilineaceae_g_LM3-B42	contig_11216	contig_11216_4	0	0	0.248248	0.149953	0	0	0.216762	0.259725
Aggregatilineaceae_g_LM3-B42	contig_11216	contig_11216_6	0	0	0.0959514	0	0	0	0.166193	0
Aggregatilineaceae_g_LM3-B42	contig_11226	contig_11226_1	0.0846984	0	0.0744162	0	0.146702	0	0.128893	0
Aggregatilineaceae_g_LM3-B42	contig_11226	contig_11226_2	0.098162	0	0	0	0.170022	0	0	0
Aggregatilineaceae_g_LM3-B42	contig_11226	contig_11226_3	0	0	0	0.139837	0	0	0	0.242204
Aggregatilineaceae_g_LM3-B42	contig_11226	contig_11226_6	0.16982	0	0	0	0.294137	0	0	0
Aggregatilineaceae_g_LM3-B42	contig_11226	contig_11226_7	0.42966	0	0.591249	0	0.744193	0	1.02407	0
Aggregatilineaceae_g_LM3-B42	contig_11226	contig_11226_8	0.0839451	0.709437	0.175292	9.06558	0.145397	0.623193	0.151944	4.69192
Aggregatilineaceae_g_LM3-B42	contig_11226	contig_11226_9	0	2.71012	0	18.8238	0	0.166625	0	9.71226
Aggregatilineaceae_g_LM3-B42	contig_11279	contig_11279_3	0	0.0347533	0	0.126076	0	0.0307176	0	0.21837
Aggregatilineaceae_g_LM3-B42	contig_11354	contig_11354_1	0	0.0439079	0.0523296	0	0	0.0760507	0.0906375	0
Aggregatilineaceae_g_LM3-B42	contig_11354	contig_11354_2	0	0	0.135654	0	0	0	0.23496	0
Aggregatilineaceae_g_LM3-B42	contig_11354	contig_11354_5	0.093905	0	0	0	0.162648	0	0	0
Aggregatilineaceae_g_LM3-B42	contig_11382	contig_11382_5	0	0	0.102236	0.0640028	0	0	0.0888692	0.110856
Aggregatilineaceae_g_LM3-B42	contig_11382	contig_11382_6	0.084673	0	0	0	0.146658	0	0	0
Aggregatilineaceae_g_LM3-B42	contig_11382	contig_11382_7	0.234235	0	0	0	0.405707	0	0	0
Aggregatilineaceae_g_LM3-B42	contig_11403	contig_11403_1	0	0	0.613683	0.80351	0	0	1.06293	0.800896
Aggregatilineaceae_g_LM3-B42	contig_11403	contig_11403_4	0	0	0.295454	0	0	0	0.511742	0
Aggregatilineaceae_g_LM3-B42	contig_11403	contig_11403_7	0	0	0.117364	0	0	0	0.20328	0
Aggregatilineaceae_g_LM3-B42	contig_11403	contig_11403_8	0.115524	0	0	0.482978	0.200094	0	0	0.555062
Aggregatilineaceae_g_LM3-B42	contig_11425	contig_11425_1	0.0317158	0	0.0872874	0.0981584	0.0549334	0	0.151186	0.170015
Aggregatilineaceae_g_LM3-B42	contig_11425	contig_11425_2	0.0810515	0.0410126	0	0.0508365	0.0741768	0.071036	0	0.0880514
Aggregatilineaceae_g_LM3-B42	contig_11425	contig_11425_4	0.160972	0	0	0.09681	0.278811	0	0	0.16768
Aggregatilineaceae_g_LM3-B42	contig_11454	contig_11454_3	0.18912	0	0.811216	0.800138	0.173079	0	0.674455	0.903044
Aggregatilineaceae_g_LM3-B42	contig_11454	contig_11454_4	0	0	0.227793	0	0	0	0.394549	0
Aggregatilineaceae_g_LM3-B42	contig_11454	contig_11454_5	0	0	0.231325	0	0	0	0.400666	0
Aggregatilineaceae_g_LM3-B42	contig_11454	contig_11454_6	0	0	0.0581376	0.0660215	0	0	0.100697	0.114353
Aggregatilineaceae_g_LM3-B42	contig_11459	contig_11459_1	0	0	0	0.115914	0	0	0	0.200769
Aggregatilineaceae_g_LM3-B42	contig_11459	contig_11459_3	0.0453625	0	0.053789	0	0.0785701	0	0.0931652	0
Aggregatilineaceae_g_LM3-B42	contig_11459	contig_11459_4	0	0.0756468	0.127383	0.0964378	0	0.131024	0.220634	0.167035
Aggregatilineaceae_g_LM3-B42	contig_11459	contig_11459_6	0	0	0	0.126639	0	0	0	0.219345
Aggregatilineaceae_g_LM3-B42	contig_11471	contig_11471_2	0	0	0.234805	0.315297	0	0	0.238691	0.54611
Aggregatilineaceae_g_LM3-B42	contig_11471	contig_11471_3	0	0	0.191288	0.427194	0	0	0.33132	0.372515
Aggregatilineaceae_g_LM3-B42	contig_11471	contig_11471_4	0	0	0.0412861	0.0468848	0	0	0.0715097	0.0812069
Aggregatilineaceae_g_LM3-B42	contig_11471	contig_11471_5	0	0.0387434	0	0	0	0.0671055	0	0
Aggregatilineaceae_g_LM3-B42	contig_11539	contig_11539_1	0.148715	0	0	0	0.257582	0	0	0
Aggregatilineaceae_g_LM3-B42	contig_11577	contig_11577_1	0	0	2.41048	0	0	0	4.17507	0
Aggregatilineaceae_g_LM3-B42	contig_11577	contig_11577_3	0	0.0719424	0	0	0	0.124608	0	0
Aggregatilineaceae_g_LM3-B42	contig_11592	contig_11592_7	0	0	0.0640362	0	0	0	0.110914	0
Aggregatilineaceae_g_LM3-B42	contig_11611	contig_11611_4	0.0288253	0	0	0	0.0499268	0	0	0
Aggregatilineaceae_g_LM3-B42	contig_11648	contig_11648_5	0	0	0.0489195	0	0	0	0.084731	0
Aggregatilineaceae_g_LM3-B42	contig_11690	contig_11690_2	0	0	0	0.534318	0	0	0	0.925466
Aggregatilineaceae_g_LM3-B42	contig_11734	contig_11734_1	0	0	0.0530034	0	0	0	0.0918045	0
Aggregatilineaceae_g_LM3-B42	contig_11734	contig_11734_2	0	0	0.0444113	0.0585289	0	0	0.0769226	0.101375
Aggregatilineaceae_g_LM3-B42	contig_11734	contig_11734_7	0.596711	0.188874	0.412318	0.817283	0.682368	0.327139	0.714156	1.41558
Aggregatilineaceae_g_LM3-B42	contig_11750	contig_11750_1	0	0	0.0581941	0	0	0	0.100795	0
Aggregatilineaceae_g_LM3-B42	contig_11750	contig_11750_5	0	0.0432376	0.0569483	0	0	0.0748896	0.0986373	0
Aggregatilineaceae_g_LM3-B42	contig_11750	contig_11750_6	0.194632	0	0.25505	0	0.337113	0	0.44176	0
Aggregatilineaceae_g_LM3-B42	contig_11760	contig_11760_2	0.0296897	0	0.038906	0.277471	0.051424	0	0.0673871	0.278379
Aggregatilineaceae_g_LM3-B42	contig_11760	contig_11760_6	0	0	0.179577	0.203929	0	0	0.311036	0.353215
Aggregatilineaceae_g_LM3-B42	contig_11767	contig_11767_4	0	0	0	0.0711896	0	0	0	0.123304
Aggregatilineaceae_g_LM3-B42	contig_11767	contig_11767_7	0	0.0891579	0	0.438826	0	0.154426	0	0.501156
Aggregatilineaceae_g_LM3-B42	contig_11771	contig_11771_2	0	0	0	0.195325	0	0	0	0.338314
Aggregatilineaceae_g_LM3-B42	contig_11774	contig_11774_2	0	0	0.0787232	0	0	0	0.136353	0
Aggregatilineaceae_g_LM3-B42	contig_11774	contig_11774_5	0	0.0591935	0	0.128069	0	0.102526	0	0.221822
Aggregatilineaceae_g_LM3-B42	contig_11868	contig_11868_3	0.0986426	0	0	0	0.170854	0	0	0
Aggregatilineaceae_g_LM3-B42	contig_11868	contig_11868_6	0	0.0827344	0.266609	0.460555	0	0.1433	0.271021	0.553089
Aggregatilineaceae_g_LM3-B42	contig_11868	contig_11868_7	0	0	0	0.314633	0	0	0	0.54496
Aggregatilineaceae_g_LM3-B42	contig_11906	contig_11906_1	0	0.083944	0	0	0	0.145395	0	0
Aggregatilineaceae_g_LM3-B42	contig_11906	contig_11906_3	0.0846542	0	0	0	0.146625	0	0	0
Aggregatilineaceae_g_LM3-B42	contig_11906	contig_11906_5	0	0	0	0.082374	0	0	0	0.142676
Aggregatilineaceae_g_LM3-B42	contig_11906	contig_11906_6	0	0	0.219418	0	0	0	0.380044	0
Aggregatilineaceae_g_LM3-B42	contig_11923	contig_11923_3	0	0	0.112607	0	0	0	0.195041	0
Aggregatilineaceae_g_LM3-B42	contig_11923	contig_11923_4	0	0.0480442	0	0	0	0.0832149	0	0
Aggregatilineaceae_g_LM3-B42	contig_11933	contig_11933_1	0	0	0.2487	0	0	0	0.430761	0
Aggregatilineaceae_g_LM3-B42	contig_11933	contig_11933_4	0	0	0	0.198802	0	0	0	0.344335
Aggregatilineaceae_g_LM3-B42	contig_11963	contig_11963_2	0.0914537	0	0	0	0.158402	0	0	0
Aggregatilineaceae_g_LM3-B42	contig_11963	contig_11963_3	0.118342	0.100031	0.0940839	0.122783	0.204974	0.173258	0.162958	0.212667
Aggregatilineaceae_g_LM3-B42	contig_11963	contig_11963_4	0	0	0	0.123213	0	0	0	0.213411
Aggregatilineaceae_g_LM3-B42	contig_11963	contig_11963_5	0	0	0.0710497	0.0847275	0	0	0.123062	0.146752
Aggregatilineaceae_g_LM3-B42	contig_11963	contig_11963_6	0	0	0.176573	0	0	0	0.305834	0
Aggregatilineaceae_g_LM3-B42	contig_11963	contig_11963_7	0	0.0758523	0	0	0	0.13138	0	0
Aggregatilineaceae_g_LM3-B42	contig_11982	contig_11982_2	0.0795411	0.0653716	0.503202	0.603072	0.137769	0.113227	0.453591	0.660646
Aggregatilineaceae_g_LM3-B42	contig_11982	contig_11982_4	0	0	0.0976205	0	0	0	0.169084	0
Aggregatilineaceae_g_LM3-B42	contig_11985	contig_11985_4	0	0	0.220499	0	0	0	0.381916	0
Aggregatilineaceae_g_LM3-B42	contig_11985	contig_11985_5	0	0	0	0.104356	0	0	0	0.180751
Aggregatilineaceae_g_LM3-B42	contig_11985	contig_11985_6	0	0	0	0.585976	0	0	0	1.01494
Aggregatilineaceae_g_LM3-B42	contig_11994	contig_11994_2	0	0	0.183073	0	0	0	0.317092	0
Aggregatilineaceae_g_LM3-B42	contig_11994	contig_11994_5	0	0	0	0.132782	0	0	0	0.229985
Aggregatilineaceae_g_LM3-B42	contig_11994	contig_11994_6	0	0.0616503	0.0852685	0.0968315	0	0.106781	0.147689	0.167717
Aggregatilineaceae_g_LM3-B42	contig_11995	contig_11995_9	0	0	0.185385	0	0	0	0.160692	0
Aggregatilineaceae_g_LM3-B42	contig_12025	contig_12025_2	0	0.101599	0	0	0	0.175974	0	0
Aggregatilineaceae_g_LM3-B42	contig_12025	contig_12025_5	0	0	0.106586	0	0	0	0.184612	0
Aggregatilineaceae_g_LM3-B42	contig_12029	contig_12029_1	0.0762939	0	0.148029	0	0.132145	0	0.128675	0
Aggregatilineaceae_g_LM3-B42	contig_12029	contig_12029_3	0	0	0.0977728	0.0969009	0	0	0.169347	0.167837
Aggregatilineaceae_g_LM3-B42	contig_12048	contig_12048_2	0	0	0.226067	0	0	0	0.39156	0
Aggregatilineaceae_g_LM3-B42	contig_12048	contig_12048_3	0	0	0.0991392	0	0	0	0.171714	0
Aggregatilineaceae_g_LM3-B42	contig_12048	contig_12048_4	0	0	0	0.228083	0	0	0	0.395052
Aggregatilineaceae_g_LM3-B42	contig_12048	contig_12048_6	0	0	0	0.400732	0	0	0	0.694089
Aggregatilineaceae_g_LM3-B42	contig_12048	contig_12048_7	0	0.0629347	0	0.197698	0	0.109006	0	0.342422
Aggregatilineaceae_g_LM3-B42	contig_12108	contig_12108_10	0	0	0	0.310568	0	0	0	0.537919
Aggregatilineaceae_g_LM3-B42	contig_12122	contig_12122_1	0	0	0	0.11297	0	0	0	0.19567
Aggregatilineaceae_g_LM3-B42	contig_12122	contig_12122_2	0.0904224	0.0699274	0.28092	0.30047	0.156616	0.121118	0.27642	0.28843
Aggregatilineaceae_g_LM3-B42	contig_12152	contig_12152_1	0	0.0747739	0	0	0	0.129512	0	0
Aggregatilineaceae_g_LM3-B42	contig_12152	contig_12152_3	0.298611	0	0	0	0.273283	0	0	0
Aggregatilineaceae_g_LM3-B42	contig_12152	contig_12152_4	0.106805	0	0	0.223809	0.184992	0	0	0.387648
Aggregatilineaceae_g_LM3-B42	contig_12152	contig_12152_5	0.0944193	0.0766647	0.129379	0	0.0824344	0.0677621	0.133817	0
Aggregatilineaceae_g_LM3-B42	contig_12161	contig_12161_1	0	0	0	0.200366	0	0	0	0.347044
Aggregatilineaceae_g_LM3-B42	contig_12164	contig_12164_2	0	0	0	0.167874	0	0	0	0.290767
Aggregatilineaceae_g_LM3-B42	contig_12164	contig_12164_5	0	0.226022	0.368494	0.288142	0	0.391481	0.362592	0.499077
Aggregatilineaceae_g_LM3-B42	contig_12168	contig_12168_1	0.12207	0.11962	0.441726	0.258806	0.211432	0.207188	0.313029	0.448266
Aggregatilineaceae_g_LM3-B42	contig_12168	contig_12168_2	0.195196	0.13021	0.645646	0.713948	0.338089	0.22553	0.704266	1.23659
Aggregatilineaceae_g_LM3-B42	contig_12168	contig_12168_3	0.0645587	0.0904079	0.364021	0.26411	0.0680021	0.069891	0.122923	0.140328
Aggregatilineaceae_g_LM3-B42	contig_12202	contig_12202_1	0	0	0	0.941114	0	0	0	1.63006
Aggregatilineaceae_g_LM3-B42	contig_12202	contig_12202_2	0	0	0	0.164668	0	0	0	0.285213
Aggregatilineaceae_g_LM3-B42	contig_12202	contig_12202_4	0	0	0.105509	0	0	0	0.182747	0
Aggregatilineaceae_g_LM3-B42	contig_12202	contig_12202_5	0.111258	0	0.325203	0.208759	0.0985958	0	0.294489	0.199786
Aggregatilineaceae_g_LM3-B42	contig_12202	contig_12202_6	0	0	0.290345	0.765281	0	0	0.502892	1.32551
Aggregatilineaceae_g_LM3-B42	contig_12202	contig_12202_7	0	0.0612142	0.199601	0.156077	0	0.106026	0.196404	0.270333
Aggregatilineaceae_g_LM3-B42	contig_12202	contig_12202_8	0	0	0.317595	0	0	0	0.307406	0
Aggregatilineaceae_g_LM3-B42	contig_12213	contig_12213_1	0	0	0.160435	0	0	0	0.277881	0
Aggregatilineaceae_g_LM3-B42	contig_12213	contig_12213_3	0.0209109	0	0	0	0.0362187	0	0	0
Aggregatilineaceae_g_LM3-B42	contig_12222	contig_12222_2	0	0	0.0972016	0	0	0	0.168358	0
Aggregatilineaceae_g_LM3-B42	contig_12222	contig_12222_4	0	0	0.0769095	0.320557	0	0	0.133211	0.442514
Aggregatilineaceae_g_LM3-B42	contig_12222	contig_12222_9	0	0	0.391702	0	0	0	0.678448	0
Aggregatilineaceae_g_LM3-B42	contig_12333	contig_12333_1	0	0.113011	0	0.144071	0	0.19574	0	0.249538
Aggregatilineaceae_g_LM3-B42	contig_12333	contig_12333_2	0	0	0.0789325	0	0	0	0.136715	0
Aggregatilineaceae_g_LM3-B42	contig_12333	contig_12333_3	0	0	0.0382576	0	0	0	0.066264	0
Aggregatilineaceae_g_LM3-B42	contig_12335	contig_12335_4	0.0489829	0.0213137	0.0254018	0	0.0434081	0.0369164	0.0439971	0
Aggregatilineaceae_g_LM3-B42	contig_12373	contig_12373_1	0	0	0.122181	0	0	0	0.211624	0
Aggregatilineaceae_g_LM3-B42	contig_12373	contig_12373_2	0	0	0	0.0816183	0	0	0	0.141367
Aggregatilineaceae_g_LM3-B42	contig_12373	contig_12373_3	0	0.0180962	0.0215671	0	0	0.0313436	0.0373554	0
Aggregatilineaceae_g_LM3-B42	contig_12384	contig_12384_1	0	0	0.148462	0.309022	0	0	0.257144	0.535243
Aggregatilineaceae_g_LM3-B42	contig_12384	contig_12384_2	0.0341455	0	0.0730447	0	0.0591418	0	0.126517	0
Aggregatilineaceae_g_LM3-B42	contig_12384	contig_12384_4	0	0	0.195954	0.158158	0	0	0.0146766	0.273938
Aggregatilineaceae_g_LM3-B42	contig_12384	contig_12384_6	0	0	0.213171	0	0	0	0.369224	0
Aggregatilineaceae_g_LM3-B42	contig_12384	contig_12384_7	0	0	0	0.603145	0	0	0	1.04468
Aggregatilineaceae_g_LM3-B42	contig_12392	contig_12392_1	0	0	0.479687	0	0	0	0.416973	0
Aggregatilineaceae_g_LM3-B42	contig_12392	contig_12392_2	0	0	0.160526	0.180924	0	0	0.166033	0.173148
Aggregatilineaceae_g_LM3-B42	contig_12396	contig_12396_1	0	0	0.183253	0	0	0	0.317403	0
Aggregatilineaceae_g_LM3-B42	contig_12396	contig_12396_2	0.0513052	0	0	0.106462	0.0888633	0	0	0.184397
Aggregatilineaceae_g_LM3-B42	contig_12396	contig_12396_3	0	0.0844378	0.0877673	0	0	0.146251	0.152017	0
Aggregatilineaceae_g_LM3-B42	contig_12413	contig_12413_1	0.182454	0.0423486	0.954372	0.772786	0.192185	0.0733499	0.607774	0.923754
Aggregatilineaceae_g_LM3-B42	contig_12413	contig_12413_2	0.405104	0.235927	0.734826	1.84918	0.425885	0.204379	0.0550373	1.1455
Aggregatilineaceae_g_LM3-B42	contig_12413	contig_12413_3	0	0	0	0.352389	0	0	0	0.610355
Aggregatilineaceae_g_LM3-B42	contig_12413	contig_12413_4	0	0.061903	0	0	0	0.107219	0	0
Aggregatilineaceae_g_LM3-B42	contig_12413	contig_12413_5	0	0	0	0.0855312	0	0	0	0.148144
Aggregatilineaceae_g_LM3-B42	contig_12415	contig_12415_1	0.396261	0	0.154747	0.153367	0.378793	0	0.268029	0.265639
Aggregatilineaceae_g_LM3-B42	contig_12415	contig_12415_2	0	0	0.197913	0.130765	0	0	0.342795	0.226492
Aggregatilineaceae_g_LM3-B42	contig_12415	contig_12415_5	0	0	0	0.19048	0	0	0	0.329922
Aggregatilineaceae_g_LM3-B42	contig_12421	contig_12421_1	0	0	0	0.069634	0	0	0	0.12061
Aggregatilineaceae_g_LM3-B42	contig_12421	contig_12421_3	0	0	0.0630886	0.0745007	0	0	0.109273	0.129039
Aggregatilineaceae_g_LM3-B42	contig_12458	contig_12458_1	0.054958	0	0	0	0.0951901	0	0	0
Aggregatilineaceae_g_LM3-B42	contig_12509	contig_12509_3	0	0	0.241048	0.955592	0	0	0.417507	1.65513
Aggregatilineaceae_g_LM3-B42	contig_12509	contig_12509_6	0	0.186421	0	0	0	0.322891	0	0
Aggregatilineaceae_g_LM3-B42	contig_12509	contig_12509_7	0	0	0.0787232	0	0	0	0.136353	0
Aggregatilineaceae_g_LM3-B42	contig_12512	contig_12512_1	0	0.0879071	0	0	0	0.0823249	0	0
Aggregatilineaceae_g_LM3-B42	contig_12512	contig_12512_2	0.109045	0	0	0.242429	0.188872	0	0	0.23201
Aggregatilineaceae_g_LM3-B42	contig_12512	contig_12512_3	0	0	0.105819	0	0	0	0.183283	0
Aggregatilineaceae_g_LM3-B42	contig_12512	contig_12512_4	0	0	0.161486	0.176459	0	0	0.140373	0.305636
Aggregatilineaceae_g_LM3-B42	contig_12543	contig_12543_3	0	0	0.113034	0	0	0	0.19578	0
Aggregatilineaceae_g_LM3-B42	contig_12546	contig_12546_3	0	0	0.14706	0.0847088	0	0	0.127472	0.14672
Aggregatilineaceae_g_LM3-B42	contig_12554	contig_12554_2	0	0	0.267631	0	0	0	0.463551	0
Aggregatilineaceae_g_LM3-B42	contig_12554	contig_12554_4	0	0.0326462	0.311762	0.242829	0	0.0565449	0.341834	0.0807832
Aggregatilineaceae_g_LM3-B42	contig_12554	contig_12554_6	0	0	0	0.201048	0	0	0	0.348226
Aggregatilineaceae_g_LM3-B42	contig_12561	contig_12561_2	0	0.198677	0	0.336859	0	0.344119	0	0.323361
Aggregatilineaceae_g_LM3-B42	contig_12561	contig_12561_4	0.124927	0.131896	0.173818	0.395906	0.162245	0.114492	0.152388	0.279635
Aggregatilineaceae_g_LM3-B42	contig_12568	contig_12568_2	0.0452112	0	0.0483583	0	0.0783081	0	0.0837591	0
Aggregatilineaceae_g_LM3-B42	contig_12613	contig_12613_1	0	0.133273	0.343166	1.1494	0	0.230836	0.299641	1.1
Aggregatilineaceae_g_LM3-B42	contig_12618	contig_12618_2	0	0	0.132626	0	0	0	0.229715	0
Aggregatilineaceae_g_LM3-B42	contig_12618	contig_12618_3	0	0	0.193605	0.054747	0	0	0.22218	0.0948246
Aggregatilineaceae_g_LM3-B42	contig_12618	contig_12618_4	0.0994409	0	0	0	0.172237	0	0	0
Aggregatilineaceae_g_LM3-B42	contig_12618	contig_12618_5	0	0	0.0849122	0	0	0	0.147072	0
Aggregatilineaceae_g_LM3-B42	contig_12618	contig_12618_6	0	0.0292719	0	0	0	0.0507005	0	0
Aggregatilineaceae_g_LM3-B42	contig_12662	contig_12662_3	0	0.0822603	0	0	0	0.142479	0	0
Aggregatilineaceae_g_LM3-B42	contig_12667	contig_12667_1	0	0	0.0763194	0	0	0	0.132189	0
Aggregatilineaceae_g_LM3-B42	contig_12667	contig_12667_2	0	0.0513752	0.138724	0.242079	0	0.0889845	0.120246	0.419293
Aggregatilineaceae_g_LM3-B42	contig_12680	contig_12680_2	0.067976	0	0	0.106226	0.117738	0	0	0.183988
Aggregatilineaceae_g_LM3-B42	contig_12680	contig_12680_4	0	0	0.0888122	0	0	0	0.153827	0
Aggregatilineaceae_g_LM3-B42	contig_12680	contig_12680_5	0	0.134327	0.0619292	0.47302	0	0.232661	0.107265	0.140701
Aggregatilineaceae_g_LM3-B42	contig_12680	contig_12680_6	0	0	0	0.120629	0	0	0	0.208936
Aggregatilineaceae_g_LM3-B42	contig_12730	contig_12730_2	0	0	0.180093	0.102257	0	0	0.31193	0.177115
Aggregatilineaceae_g_LM3-B42	contig_12730	contig_12730_4	0	0	0.0769095	0	0	0	0.133211	0
Aggregatilineaceae_g_LM3-B42	contig_12730	contig_12730_5	0	0	0.0801248	0	0	0	0.13878	0
Aggregatilineaceae_g_LM3-B42	contig_12732	contig_12732_1	0	0	0.145075	0	0	0	0.251277	0
Aggregatilineaceae_g_LM3-B42	contig_12732	contig_12732_3	0.676491	0.087527	1.17499	0.836098	0.759868	0.151601	0.449031	0.394601
Aggregatilineaceae_g_LM3-B42	contig_12732	contig_12732_4	0	0	0.32114	0	0	0	0.278364	0
Aggregatilineaceae_g_LM3-B42	contig_12732	contig_12732_5	0	0	0.117364	0	0	0	0.20328	0
Aggregatilineaceae_g_LM3-B42	contig_12748	contig_12748_1	0	0	0.149954	0	0	0	0.259728	0
Aggregatilineaceae_g_LM3-B42	contig_12748	contig_12748_4	0	0	0.212449	0	0	0	0.367972	0
Aggregatilineaceae_g_LM3-B42	contig_12768	contig_12768_2	0	0.047141	0	0	0	0.0816505	0	0
Aggregatilineaceae_g_LM3-B42	contig_12768	contig_12768_4	0	0	0.0947441	0	0	0	0.164102	0
Aggregatilineaceae_g_LM3-B42	contig_12768	contig_12768_6	0.467188	0.116475	1.24964	0.764279	0.200655	0.102949	0.59259	0.254257
Aggregatilineaceae_g_LM3-B42	contig_12807	contig_12807_3	0.12149	0	1.05441	1.59437	0.111186	0	1.00993	0.235287
Aggregatilineaceae_g_LM3-B42	contig_12847	contig_12847_2	0	0	0.307043	0.374585	0	0	0.2681	0.6488
Aggregatilineaceae_g_LM3-B42	contig_12847	contig_12847_4	0	0	0.200231	0.112584	0	0	0.346811	0.195002
Aggregatilineaceae_g_LM3-B42	contig_12847	contig_12847_5	0	0.0778018	0	0	0	0.134757	0	0
Aggregatilineaceae_g_LM3-B42	contig_12847	contig_12847_6	0	0	0.0731763	0.263828	0	0	0.126745	0.253256
Aggregatilineaceae_g_LM3-B42	contig_12885	contig_12885_2	0	0.0419564	0	0	0	0.0726707	0	0
Aggregatilineaceae_g_LM3-B42	contig_12885	contig_12885_3	0	0	0.0665076	0	0	0	0.115194	0
Aggregatilineaceae_g_LM3-B42	contig_12885	contig_12885_4	0	0	0.0519876	0.185987	0	0	0.0900452	0.322139
Aggregatilineaceae_g_LM3-B42	contig_12905	contig_12905_2	0	0	0.216906	0	0	0	0.107944	0
Aggregatilineaceae_g_LM3-B42	contig_12905	contig_12905_4	0	0.0597796	0.0712456	0	0	0.103541	0.123401	0
Aggregatilineaceae_g_LM3-B42	contig_12905	contig_12905_5	0	0	0.182767	0.071457	0	0	0.17984	0.123767
Aggregatilineaceae_g_LM3-B42	contig_12905	contig_12905_6	0	0	0.1218	0	0	0	0.210963	0
Aggregatilineaceae_g_LM3-B42	contig_12919	contig_12919_4	0	0	0	0.385988	0	0	0	0.201576
Aggregatilineaceae_g_LM3-B42	contig_12959	contig_12959_1	0.0729871	0.326716	0.441824	0.683227	0.126417	0.0944614	0.536317	0.905926
Aggregatilineaceae_g_LM3-B42	contig_12959	contig_12959_2	0	0	0.117948	0	0	0	0.204292	0
Aggregatilineaceae_g_LM3-B42	contig_12959	contig_12959_4	0	0	0.103762	0	0	0	0.179721	0
Aggregatilineaceae_g_LM3-B42	contig_12959	contig_12959_5	0	0	0.144396	0	0	0	0.250101	0
Aggregatilineaceae_g_LM3-B42	contig_12960	contig_12960_2	0	0	0	0.137698	0	0	0	0.13218
Aggregatilineaceae_g_LM3-B42	contig_12960	contig_12960_3	0	0	0.106586	0	0	0	0.184612	0
Aggregatilineaceae_g_LM3-B42	contig_12972	contig_12972_1	0	0.160423	0.0900465	0	0	0.277861	0.155965	0
Aggregatilineaceae_g_LM3-B42	contig_12972	contig_12972_2	0	0	0.222242	0	0	0	0.384935	0
Aggregatilineaceae_g_LM3-B42	contig_12972	contig_12972_7	0	0	0	0.210565	0	0	0	0.36471
Aggregatilineaceae_g_LM3-B42	contig_13000	contig_13000_2	0.0575662	0	0.101156	0.119454	0.0997076	0	0.175207	0.2069
Aggregatilineaceae_g_LM3-B42	contig_13000	contig_13000_4	0.0846984	0	0	0	0.146702	0	0	0
Aggregatilineaceae_g_LM3-B42	contig_13004	contig_13004_2	0	0	0.370842	0	0	0	0.642318	0
Aggregatilineaceae_g_LM3-B42	contig_13004	contig_13004_3	0	0	0	0.0936462	0	0	0	0.1622
Aggregatilineaceae_g_LM3-B42	contig_13004	contig_13004_4	0	0	0	0.0696391	0	0	0	0.120618
Aggregatilineaceae_g_LM3-B42	contig_13019	contig_13019_1	0.048658	0	0.188417	0.132721	0.0842782	0	0.0141121	0.22988
Aggregatilineaceae_g_LM3-B42	contig_13019	contig_13019_3	0.259268	0	0.206123	0.50872	0.449065	0	0.357015	0.443606
Aggregatilineaceae_g_LM3-B42	contig_13019	contig_13019_4	0	0	0	0.363287	0	0	0	0.629232
Aggregatilineaceae_g_LM3-B42	contig_13019	contig_13019_5	0.0120105	0.0302836	0.0314777	0.0655206	0.0208029	0.0524527	0.054521	0.113485
Aggregatilineaceae_g_LM3-B42	contig_13023	contig_13023_2	0	0	0.101741	0	0	0	0.17622	0
Aggregatilineaceae_g_LM3-B42	contig_13081	contig_13081_1	0.278394	0	0	0	0.482193	0	0	0
Aggregatilineaceae_g_LM3-B42	contig_13081	contig_13081_2	0	0	0	0.539175	0	0	0	0.933879
Aggregatilineaceae_g_LM3-B42	contig_13081	contig_13081_3	0.0327522	0	0.0562568	0.0339815	0.0567285	0	0.0491215	0.0588577
Aggregatilineaceae_g_LM3-B42	contig_13081	contig_13081_4	0	0	0	0.45045	0	0	0	0.780203
Aggregatilineaceae_g_LM3-B42	contig_13081	contig_13081_5	0.446896	0.29803	0.268321	0.873831	0.774046	0.129121	0.232581	0.38167
Aggregatilineaceae_g_LM3-B42	contig_13153	contig_13153_2	0	0	0.070577	0	0	0	0.122243	0
Aggregatilineaceae_g_LM3-B42	contig_13171	contig_13171_1	0	0	0.0455468	0	0	0	0.0788893	0
Aggregatilineaceae_g_LM3-B42	contig_13171	contig_13171_5	0	0	0	0.244541	0	0	0	0.423558
Aggregatilineaceae_g_LM3-B42	contig_13198	contig_13198_2	0	0	0	0.0540814	0	0	0	0.0936717
Aggregatilineaceae_g_LM3-B42	contig_13198	contig_13198_3	0	0	0.0892769	0	0	0	0.154632	0
Aggregatilineaceae_g_LM3-B42	contig_13213	contig_13213_4	0.0747369	0	0	0	0.129448	0	0	0
Aggregatilineaceae_g_LM3-B42	contig_13215	contig_13215_1	0	0	0.189916	0	0	0	0.328945	0
Aggregatilineaceae_g_LM3-B42	contig_13215	contig_13215_3	0	0	0	0.211819	0	0	0	0.366881
Aggregatilineaceae_g_LM3-B42	contig_13215	contig_13215_5	0	0	0.237395	0	0	0	0.411181	0
Aggregatilineaceae_g_LM3-B42	contig_13223	contig_13223_1	0	0	0.123128	0	0	0	0.213265	0
Aggregatilineaceae_g_LM3-B42	contig_13223	contig_13223_2	0	0	0.0935409	0	0	0	0.162018	0
Aggregatilineaceae_g_LM3-B42	contig_13223	contig_13223_4	0.357366	0	0	0.23982	0.340778	0	0	0.415381
Aggregatilineaceae_g_LM3-B42	contig_13223	contig_13223_6	0	0	0	0.103644	0	0	0	0.179516
Aggregatilineaceae_g_LM3-B42	contig_13225	contig_13225_1	0	0	0.0623272	0.0190094	0	0	0.054422	0.0329252
Aggregatilineaceae_g_LM3-B42	contig_13237	contig_13237_1	0	0	0.0936126	0.0801688	0	0	0.108928	0.079908
Aggregatilineaceae_g_LM3-B42	contig_13237	contig_13237_2	0	0	0.139718	0.064701	0	0	0.129738	0.112065
Aggregatilineaceae_g_LM3-B42	contig_13252	contig_13252_2	0	0	0.0845351	0	0	0	0.146419	0
Aggregatilineaceae_g_LM3-B42	contig_13259	contig_13259_1	0	0	0	0.613544	0	0	0	1.06269
Aggregatilineaceae_g_LM3-B42	contig_13259	contig_13259_2	0	0	0	0.458402	0	0	0	0.793976
Aggregatilineaceae_g_LM3-B42	contig_13259	contig_13259_3	0	0	1.20364	0.686337	0	0	1.67478	1.18877
Aggregatilineaceae_g_LM3-B42	contig_13259	contig_13259_4	0.153865	0.0765422	0.206679	0.539907	0.266501	0.132575	0.17915	0.648385
Aggregatilineaceae_g_LM3-B42	contig_13268	contig_13268_4	0	0	0.0502989	0.313084	0	0	0.0871202	0.246922
Aggregatilineaceae_g_LM3-B42	contig_13278	contig_13278_1	0.13893	0.0671713	0.132777	0.154092	0.121184	0.0590055	0.115091	0.17709
Aggregatilineaceae_g_LM3-B42	contig_13290	contig_13290_1	0	0	0.639514	0	0	0	1.10767	0
Aggregatilineaceae_g_LM3-B42	contig_13298	contig_13298_1	0	0	0.112042	0	0	0	0.194062	0
Aggregatilineaceae_g_LM3-B42	contig_13305	contig_13305_1	0	0	0.110522	0.0658992	0	0	0.191429	0.114141
Aggregatilineaceae_g_LM3-B42	contig_13305	contig_13305_2	0	0	0.0589026	0.0668902	0	0	0.102022	0.115857
Aggregatilineaceae_g_LM3-B42	contig_13305	contig_13305_4	0.103234	0	0.0907018	0.485753	0.178807	0	0.1571	0.583349
Aggregatilineaceae_g_LM3-B42	contig_13343	contig_13343_2	0	0.0396501	0.0445116	0	0	0.068676	0.0770964	0
Aggregatilineaceae_g_LM3-B42	contig_13343	contig_13343_3	0.078439	0.118627	0	0.143449	0.13586	0.104851	0	0.248461
Aggregatilineaceae_g_LM3-B42	contig_13356	contig_13356_2	0.0716541	0	0	0	0.124109	0	0	0
Aggregatilineaceae_g_LM3-B42	contig_13356	contig_13356_3	0	0	0	0.037729	0	0	0	0.0653485
Aggregatilineaceae_g_LM3-B42	contig_13376	contig_13376_2	0	0	0.145339	0.10067	0	0	0.152849	0.174366
Aggregatilineaceae_g_LM3-B42	contig_13376	contig_13376_3	0	0.0504599	0.202713	0.0792552	0	0.0873991	0.199466	0.137274
Aggregatilineaceae_g_LM3-B42	contig_13376	contig_13376_4	0	0	0.382576	0.228113	0	0	0.66264	0.395103
Aggregatilineaceae_g_LM3-B42	contig_13408	contig_13408_1	0	0	0	0.279673	0	0	0	0.484409
Aggregatilineaceae_g_LM3-B42	contig_13408	contig_13408_2	0.121656	0.0670767	0.109823	0.435375	0.10781	0.11618	0.190219	0.754092
Aggregatilineaceae_g_LM3-B42	contig_13408	contig_13408_3	0	0	0.120524	0	0	0	0.208753	0
Aggregatilineaceae_g_LM3-B42	contig_13408	contig_13408_6	0	0	0.242919	0	0	0	0.211159	0
Aggregatilineaceae_g_LM3-B42	contig_13434	contig_13434_3	0.101689	0	0.0873327	0	0.17613	0	0.076256	0
Aggregatilineaceae_g_LM3-B42	contig_13434	contig_13434_4	0.0560886	0	0.146999	0	0.0971483	0	0.254611	0
Aggregatilineaceae_g_LM3-B42	contig_13434	contig_13434_5	0	0	0.201628	0	0	0	0.349229	0
Aggregatilineaceae_g_LM3-B42	contig_13567	contig_13567_3	0	0	0.0381683	0	0	0	0.0661095	0
Aggregatilineaceae_g_LM3-B42	contig_13638	contig_13638_4	0	0	0.834207	0.304807	0	0	0.60029	0.265542
Aggregatilineaceae_g_LM3-B42	contig_13645	contig_13645_2	0.330029	0.41607	0.886624	1.41593	0.571626	0.720655	0.768527	1.35507
Aggregatilineaceae_g_LM3-B42	contig_13645	contig_13645_4	0	0	0.342999	0	0	0	0.594091	0
Aggregatilineaceae_g_LM3-B42	contig_13645	contig_13645_6	0.44361	0.362515	0	0	0.768355	0.627894	0	0
Aggregatilineaceae_g_LM3-B42	contig_13650	contig_13650_1	0	0	0.36315	0.149953	0	0	0.346184	0.259725
Aggregatilineaceae_g_LM3-B42	contig_13650	contig_13650_2	0	0	0.203365	0	0	0	0.236638	0
Aggregatilineaceae_g_LM3-B42	contig_13650	contig_13650_3	0	0	0.175047	0	0	0	0.061731	0
Aggregatilineaceae_g_LM3-B42	contig_13650	contig_13650_4	0	0	5.69223	0	0	0	5.28564	0
Aggregatilineaceae_g_LM3-B42	contig_13660	contig_13660_1	0	0	0.0910936	0	0	0	0.157779	0
Aggregatilineaceae_g_LM3-B42	contig_13660	contig_13660_2	0	0	0	0.137791	0	0	0	0.119335
Aggregatilineaceae_g_LM3-B42	contig_13660	contig_13660_3	0	0	0.0896123	0	0	0	0.155213	0
Aggregatilineaceae_g_LM3-B42	contig_13660	contig_13660_4	0.054609	0	0	0.148953	0.0945856	0	0	0.257995
Aggregatilineaceae_g_LM3-B42	contig_13671	contig_13671_4	0	0.152938	0.111579	0	0	0.142093	0.19326	0
Aggregatilineaceae_g_LM3-B42	contig_13698	contig_13698_1	0	0	0	0.385124	0	0	0	0.667054
Aggregatilineaceae_g_LM3-B42	contig_13698	contig_13698_5	0	0	0.514498	0.306772	0	0	0.891137	0.531345
Aggregatilineaceae_g_LM3-B42	contig_13698	contig_13698_6	0.585587	0	0	0	1.01427	0	0	0
Aggregatilineaceae_g_LM3-B42	contig_13707	contig_13707_1	0	0	0.0826617	0	0	0	0.143174	0
Aggregatilineaceae_g_LM3-B42	contig_13707	contig_13707_4	0	0	0.15849	0.184381	0	0	0.137379	0.319358
Aggregatilineaceae_g_LM3-B42	contig_13761	contig_13761_1	0	0	0	2.13569	0	0	0	3.69912
Aggregatilineaceae_g_LM3-B42	contig_13761	contig_13761_2	0	0	0	0.213087	0	0	0	0.369078
Aggregatilineaceae_g_LM3-B42	contig_13761	contig_13761_3	0.0694238	0	0.144969	0	0.120246	0	0.12566	0
Aggregatilineaceae_g_LM3-B42	contig_13761	contig_13761_4	0	0	0	0.533922	0	0	0	0.92478
Aggregatilineaceae_g_LM3-B42	contig_13761	contig_13761_5	0	0	0.231494	0.3483	0	0	0.269369	0.603273
Aggregatilineaceae_g_LM3-B42	contig_13761	contig_13761_6	0.0864214	0	0	0	0.149686	0	0	0
Aggregatilineaceae_g_LM3-B42	contig_13761	contig_13761_7	0.623337	0	0.166682	0.567855	1.07965	0	0.288701	0.983553
Aggregatilineaceae_g_LM3-B42	contig_13779	contig_13779_3	0	0	0.0825751	0	0	0	0.143024	0
Aggregatilineaceae_g_LM3-B42	contig_13779	contig_13779_4	0	0	0	0.243582	0	0	0	0.421897
Aggregatilineaceae_g_LM3-B42	contig_13792	contig_13792_2	0	0	0	0.091245	0	0	0	0.158041
Aggregatilineaceae_g_LM3-B42	contig_13792	contig_13792_3	0	0	0.0393679	0	0	0	0.0681873	0
Aggregatilineaceae_g_LM3-B42	contig_13792	contig_13792_4	0	0	0.0720372	0	0	0	0.124772	0
Aggregatilineaceae_g_LM3-B42	contig_13827	contig_13827_1	0	0.0802117	0	0	0	0.138931	0	0
Aggregatilineaceae_g_LM3-B42	contig_13827	contig_13827_5	0	0	0.0785287	0	0	0	0.136016	0
Aggregatilineaceae_g_LM3-B42	contig_13830	contig_13830_1	0	0	0.151477	0.0903187	0	0	0.262365	0.156437
Aggregatilineaceae_g_LM3-B42	contig_13830	contig_13830_3	0.0547605	0	0.0585723	0	0.0948479	0	0.10145	0
Aggregatilineaceae_g_LM3-B42	contig_13830	contig_13830_5	0.139705	0	0	0	0.241977	0	0	0
Aggregatilineaceae_g_LM3-B42	contig_13830	contig_13830_6	0	0	0.432477	0.900196	0	0	0.749072	1.55918
Aggregatilineaceae_g_LM3-B42	contig_13838	contig_13838_2	0	0	0.0510974	0	0	0	0.0885033	0
Aggregatilineaceae_g_LM3-B42	contig_13838	contig_13838_3	0	0	0.0463953	0	0	0	0.080359	0
Aggregatilineaceae_g_LM3-B42	contig_13842	contig_13842_1	0	0	0	0.296546	0	0	0	0.513633
Aggregatilineaceae_g_LM3-B42	contig_13842	contig_13842_3	0.0474416	0	0	0	0.0821713	0	0	0
Aggregatilineaceae_g_LM3-B42	contig_13842	contig_13842_6	0	0	0.0981608	0	0	0	0.17002	0
Aggregatilineaceae_g_LM3-B42	contig_13866	contig_13866_1	0.0838619	0	0.0736812	0	0.145253	0	0.12762	0
Aggregatilineaceae_g_LM3-B42	contig_13866	contig_13866_2	0	0	0.314115	0	0	0	0.544062	0
Aggregatilineaceae_g_LM3-B42	contig_13866	contig_13866_3	0.0641464	0	0.118092	0.0992644	0.111105	0	0.114303	0.171931
Aggregatilineaceae_g_LM3-B42	contig_13866	contig_13866_4	0	0	0.346987	0	0	0	0.600999	0
Aggregatilineaceae_g_LM3-B42	contig_13866	contig_13866_6	0.084429	0	0	0	0.146235	0	0	0
Aggregatilineaceae_g_LM3-B42	contig_13867	contig_13867_4	0.659099	0.286791	0.719531	0.896512	0.584087	0.496736	0.625459	0.77643
Aggregatilineaceae_g_LM3-B42	contig_13871	contig_13871_1	0	0.122968	0	0.155237	0	0.212986	0	0.268879
Aggregatilineaceae_g_LM3-B42	contig_13871	contig_13871_3	0.112093	0.0747739	0.10342	0	0.19415	0.129512	0.179128	0
Aggregatilineaceae_g_LM3-B42	contig_13871	contig_13871_4	0	0.111334	0	0.370346	0	0.192836	0	0.101048
Aggregatilineaceae_g_LM3-B42	contig_13883	contig_13883_1	0	0	0	0.206075	0	0	0	0.356933
Aggregatilineaceae_g_LM3-B42	contig_13883	contig_13883_2	0.0312457	0	0.10995	0.0571421	0.0541191	0	0.0547166	0.0989731
Aggregatilineaceae_g_LM3-B42	contig_13883	contig_13883_3	0	0.0775379	0.261135	0.369272	0	0.1343	0.452299	0.128475
Aggregatilineaceae_g_LM3-B42	contig_13885	contig_13885_1	0	0.0886148	0	0	0	0.153485	0	0
Aggregatilineaceae_g_LM3-B42	contig_13885	contig_13885_3	0	0	0.0973173	0	0	0	0.168559	0
Aggregatilineaceae_g_LM3-B42	contig_13892	contig_13892_2	0	0.0277648	0.0303058	0.0600711	0	0.0480901	0.0524912	0.104046
Aggregatilineaceae_g_LM3-B42	contig_13892	contig_13892_5	0	0	0.139443	0.538061	0	0	0.241523	0.312994
Aggregatilineaceae_g_LM3-B42	contig_13908	contig_13908_4	0	0	0.116892	0	0	0	0.202463	0
Aggregatilineaceae_g_LM3-B42	contig_13908	contig_13908_5	0.050944	0	0	0	0.0882376	0	0	0
Aggregatilineaceae_g_LM3-B42	contig_13919	contig_13919_1	0	0	0.207228	0	0	0	0.35893	0
Aggregatilineaceae_g_LM3-B42	contig_13919	contig_13919_3	0	0	0.213164	0	0	0	0.216692	0
Aggregatilineaceae_g_LM3-B42	contig_13919	contig_13919_5	0	0	0.103456	0	0	0	0.179191	0
Aggregatilineaceae_g_LM3-B42	contig_13953	contig_13953_1	0	0.065525	0.49421	0.375147	0	0.113493	0.263792	0.450521
Aggregatilineaceae_g_LM3-B42	contig_13953	contig_13953_2	0.0525911	0.0523244	0	0.0821838	0.0910905	0.0906286	0	0.142346
Aggregatilineaceae_g_LM3-B42	contig_13953	contig_13953_3	0	0	0	0.257732	0	0	0	0.446406
Aggregatilineaceae_g_LM3-B42	contig_13961	contig_13961_1	0	0	0.058283	0	0	0	0.100949	0
Aggregatilineaceae_g_LM3-B42	contig_13961	contig_13961_3	0	0	0.0380139	0.0448903	0	0	0.065842	0.0777522
Aggregatilineaceae_g_LM3-B42	contig_13995	contig_13995_1	0	0	0.526337	1.33359	0	0	0.48874	1.28016
Aggregatilineaceae_g_LM3-B42	contig_13995	contig_13995_3	0.380064	0	0	0	0.336809	0	0	0
Aggregatilineaceae_g_LM3-B42	contig_13995	contig_13995_6	0	0	0.101512	0	0	0	0.175823	0
Aggregatilineaceae_g_LM3-B42	contig_14018	contig_14018_3	0.0884768	0.0401522	0.217043	0.136157	0.0772462	0.0695457	0.274725	0.130701
Aggregatilineaceae_g_LM3-B42	contig_14018	contig_14018_4	0	0	0.268596	0	0	0	0.465222	0
Aggregatilineaceae_g_LM3-B42	contig_14025	contig_14025_1	0	0	0.613683	0	0	0	1.06293	0
Aggregatilineaceae_g_LM3-B42	contig_14055	contig_14055_3	0.108438	0	0.440539	0	0.18782	0	0.44783	0
Aggregatilineaceae_g_LM3-B42	contig_14055	contig_14055_4	0.0790738	0	0.20156	0	0.13696	0	0.0801115	0
Aggregatilineaceae_g_LM3-B42	contig_14086	contig_14086_1	0	0	0.0518811	0	0	0	0.0898607	0
Aggregatilineaceae_g_LM3-B42	contig_14089	contig_14089_3	0	0	0.0638212	0.126504	0	0	0.110541	0.219112
Aggregatilineaceae_g_LM3-B42	contig_14089	contig_14089_5	0	0	0.200274	0.238829	0	0	0.346885	0.413664
Aggregatilineaceae_g_LM3-B42	contig_14096	contig_14096_2	0	0	0	0.278738	0	0	0	0.482789
Aggregatilineaceae_g_LM3-B42	contig_14096	contig_14096_3	0	0	0.216112	0	0	0	0.374316	0
Aggregatilineaceae_g_LM3-B42	contig_14096	contig_14096_5	0	0	0	0.09243	0	0	0	0.160094
Aggregatilineaceae_g_LM3-B42	contig_14104	contig_14104_3	0	0	0	0.062104	0	0	0	0.107567
Aggregatilineaceae_g_LM3-B42	contig_14146	contig_14146_1	0	0	0	0.207737	0	0	0	0.359812
Aggregatilineaceae_g_LM3-B42	contig_14146	contig_14146_4	0	0	0.262554	0.164368	0	0	0.228228	0.284693
Aggregatilineaceae_g_LM3-B42	contig_14146	contig_14146_5	0	0.0654812	0	0.281365	0	0.113417	0	0.270091
Aggregatilineaceae_g_LM3-B42	contig_14164	contig_14164_3	0	0.150073	0.145172	0	0	0.259935	0.251446	0
Aggregatilineaceae_g_LM3-B42	contig_14164	contig_14164_4	0	0	0.0809721	0.182113	0	0	0.140248	0.315429
Aggregatilineaceae_g_LM3-B42	contig_14240	contig_14240_4	0	0	0.0699468	0	0	0	0.121151	0
Aggregatilineaceae_g_LM3-B42	contig_14261	contig_14261_4	0	0	0	0.107436	0	0	0	0.186084
Aggregatilineaceae_g_LM3-B42	contig_14275	contig_14275_2	0	0	0.0817559	0	0	0	0.141605	0
Aggregatilineaceae_g_LM3-B42	contig_14275	contig_14275_4	0.0421537	0	0.124725	0.0507034	0.0730124	0	0.129004	0.0878208
Aggregatilineaceae_g_LM3-B42	contig_14279	contig_14279_1	0	0	0	0.0354438	0	0	0	0.0613904
Aggregatilineaceae_g_LM3-B42	contig_14279	contig_14279_3	0	0	0.643643	0	0	0	0.0482079	0
Aggregatilineaceae_g_LM3-B42	contig_14279	contig_14279_4	0	0	0.14922	1.09403	0	0	0.258457	1.13465
Aggregatilineaceae_g_LM3-B42	contig_14279	contig_14279_5	0	0	0	0.172327	0	0	0	0.298479
Aggregatilineaceae_g_LM3-B42	contig_14298	contig_14298_2	0.0229094	0	0.0615464	0.177258	0.0396803	0	0.0533484	0.30702
Aggregatilineaceae_g_LM3-B42	contig_14336	contig_14336_3	0	0	0	0.0700503	0	0	0	0.121331
Aggregatilineaceae_g_LM3-B42	contig_14336	contig_14336_5	0	0.0833243	0	0	0	0.144322	0	0
Aggregatilineaceae_g_LM3-B42	contig_14336	contig_14336_6	0	0.120121	1.14938	0.778841	0	0.208055	1.06834	0.114936
Aggregatilineaceae_g_LM3-B42	contig_14373	contig_14373_1	0.0632555	0.142681	0.414878	0.368309	0.109562	0.126113	0.164896	0.320863
Aggregatilineaceae_g_LM3-B42	contig_14373	contig_14373_2	0.268778	0	0	0	0.465538	0	0	0
Aggregatilineaceae_g_LM3-B42	contig_14373	contig_14373_3	0	0	0.340773	0.394333	0	0	0.120174	0.34386
Aggregatilineaceae_g_LM3-B42	contig_14373	contig_14373_4	0	0	0.0570572	0.10173	0	0	0.0988259	0.102063
Aggregatilineaceae_g_LM3-B42	contig_14377	contig_14377_1	0.0336313	0.0330927	0.0530662	0.0208885	0.0307787	0.0573182	0.0919133	0.0361799
Aggregatilineaceae_g_LM3-B42	contig_14388	contig_14388_5	0	0	0.166359	1.05781	0	0	0.161022	0.922418
Aggregatilineaceae_g_LM3-B42	contig_14401	contig_14401_1	0.131968	0	0	0.798353	0.228575	0	0	0.733562
Aggregatilineaceae_g_LM3-B42	contig_14401	contig_14401_2	0	0.390629	0	0.613544	0	0.676589	0	1.06269
Aggregatilineaceae_g_LM3-B42	contig_14421	contig_14421_3	0	0	0	0.0851329	0	0	0	0.147455
Aggregatilineaceae_g_LM3-B42	contig_14467	contig_14467_2	0.192111	0.148567	0	0.466696	0.332745	0.257326	0	0.808341
Aggregatilineaceae_g_LM3-B42	contig_14467	contig_14467_3	0	0	0	0.0949834	0	0	0	0.164516
Aggregatilineaceae_g_LM3-B42	contig_14498	contig_14498_3	0	0	0.296976	0.236292	0	0	0.257419	0.226824
Aggregatilineaceae_g_LM3-B42	contig_14498	contig_14498_4	0	0.0504549	0	0.0625405	0	0.0873905	0	0.108323
Aggregatilineaceae_g_LM3-B42	contig_14519	contig_14519_2	0	0.08582	0	0	0	0.148645	0	0
Aggregatilineaceae_g_LM3-B42	contig_14519	contig_14519_3	0	0	0	0.187089	0	0	0	0.324047
Aggregatilineaceae_g_LM3-B42	contig_14519	contig_14519_4	0	0	0	0.212282	0	0	0	0.367684
Aggregatilineaceae_g_LM3-B42	contig_14519	contig_14519_5	0	0	0.0712193	0	0	0	0.123355	0
Aggregatilineaceae_g_LM3-B42	contig_14530	contig_14530_4	0	0	0	0.284924	0	0	0	0.493503
Aggregatilineaceae_g_LM3-B42	contig_14530	contig_14530_5	0	0	0.132363	0	0	0	0.22926	0
Aggregatilineaceae_g_LM3-B42	contig_14530	contig_14530_6	0	0	0.047961	0.063207	0	0	0.083071	0.109478
Aggregatilineaceae_g_LM3-B42	contig_14531	contig_14531_1	0.497823	0.43419	0.81588	0.509476	0.441614	0.188113	0.408226	0.613631
Aggregatilineaceae_g_LM3-B42	contig_14531	contig_14531_3	0.0469525	0	0	0	0.0813241	0	0	0
Aggregatilineaceae_g_LM3-B42	contig_14539	contig_14539_2	0	0	0	0.114423	0	0	0	0.198187
Aggregatilineaceae_g_LM3-B42	contig_14539	contig_14539_3	0.143124	0.051259	0.0675133	0.38049	0.124957	0.0887832	0.116937	0.123645
Aggregatilineaceae_g_LM3-B42	contig_14552	contig_14552_1	0	0	0	0.145842	0	0	0	0.252607
Aggregatilineaceae_g_LM3-B42	contig_14552	contig_14552_6	0	0	0	0.857484	0	0	0	1.4852
Aggregatilineaceae_g_LM3-B42	contig_14552	contig_14552_7	0	0	0.356093	0	0	0	0.616771	0
Aggregatilineaceae_g_LM3-B42	contig_14561	contig_14561_6	0	0	0	0.116293	0	0	0	0.201425
Aggregatilineaceae_g_LM3-B42	contig_14562	contig_14562_1	0	0	0.139443	0	0	0	0.241523	0
Aggregatilineaceae_g_LM3-B42	contig_14562	contig_14562_3	0	0.053944	0	0.232617	0	0.0934337	0	0.222619
Aggregatilineaceae_g_LM3-B42	contig_14562	contig_14562_4	0	0	0.474241	0	0	0	0.411073	0
Aggregatilineaceae_g_LM3-B42	contig_14562	contig_14562_5	0	0	0.113897	0	0	0	0.197275	0
Aggregatilineaceae_g_LM3-B42	contig_14613	contig_14613_4	0.530689	0.177004	0.466264	1.10121	0.91918	0.306579	0.807593	1.90736
Aggregatilineaceae_g_LM3-B42	contig_14662	contig_14662_1	0	0.0766591	0	0.0950215	0	0.132778	0	0.164582
Aggregatilineaceae_g_LM3-B42	contig_14662	contig_14662_4	0.0813285	0	0	0.125853	0.140865	0	0	0.217984
Aggregatilineaceae_g_LM3-B42	contig_14676	contig_14676_2	0	0.0676313	0	0	0	0.117141	0	0
Aggregatilineaceae_g_LM3-B42	contig_14676	contig_14676_3	0	0.083456	0.156989	0.180563	0	0.14455	0.271913	0.312743
Aggregatilineaceae_g_LM3-B42	contig_14676	contig_14676_4	0	0	0.0676807	0	0	0	0.117226	0
[truncated: 213,323+ more rows]

## Sheet: S3 - DRAM annotations
MAG or unbinned	scaffold	ORF	fasta	gene_position	start_position	end_position	strandedness	rank	ko_id	kegg_hit	peptidase_id	peptidase_family	peptidase_hit	peptidase_RBH	peptidase_identity	peptidase_bitScore	peptidase_eVal	pfam_hits	cazy_ids	cazy_hits	cazy_subfam_ec	cazy_best_hit	heme_regulatory_motif_count
Ignavibacteriaceae_g_IGN3	contig_1	contig_1_1	contigs_fmt_mins1000	1	3	122	1	E															0
Ignavibacteriaceae_g_IGN3	contig_1	contig_1_2	contigs_fmt_mins1000	2	201	641	1	D										GIY-YIG catalytic domain [PF01541.29]					0
Ignavibacteriaceae_g_IGN3	contig_1	contig_1_3	contigs_fmt_mins1000	3	501	1622	-1	C	K01286	D-alanyl-D-alanine carboxypeptidase [EC:3.4.16.4]	MER1308592	S12	MER1308592 - family S12 unassigned peptidases () [S12.UPW]#S12#{peptidase unit: 64-362}~source OFY13199~	FALSE	0.601	349	1.29e-105	Beta-lactamase [PF00144.29]					0
Ignavibacteriaceae_g_IGN3	contig_1	contig_1_4	contigs_fmt_mins1000	4	1725	1847	-1	E															0
Ignavibacteriaceae_g_IGN3	contig_1	contig_1_5	contigs_fmt_mins1000	5	2238	2741	1	E															0
Ignavibacteriaceae_g_IGN3	contig_1	contig_1_6	contigs_fmt_mins1000	6	2791	3663	-1	C	K00014	shikimate dehydrogenase [EC:1.1.1.25]								Shikimate dehydrogenase substrate binding domain [PF08501.16]; Shikimate / quinate 5-dehydrogenase [PF01488.25]; Shikimate 5'-dehydrogenase C-terminal domain [PF18317.6]					0
Ignavibacteriaceae_g_IGN3	contig_1	contig_1_7	contigs_fmt_mins1000	7	3685	5100	-1	D										Tetratricopeptide repeat [PF13429.11]; Anaphase-promoting complex, cyclosome, subunit 3 [PF12895.12]; MalT-like TPR region [PF17874.6]; ChAPs (Chs5p-Arf1p-binding proteins) [PF09295.15]; Tetratricopeptide repeat [PF14559.11]; Tetratricopeptide repeat [PF13428.11]; Tetratricopeptide repeat [PF13371.11]; Tetratricopeptide repeat [PF13432.11]; Plant specific mitochondrial import receptor subunit TOM…					0
Ignavibacteriaceae_g_IGN3	contig_1	contig_1_8	contigs_fmt_mins1000	8	5271	6488	-1	C	K01903	succinyl-CoA synthetase beta subunit [EC:6.2.1.5]								ATP-grasp domain [PF08442.15]; CoA-ligase [PF00549.24]					0
Ignavibacteriaceae_g_IGN3	contig_1	contig_1_9	contigs_fmt_mins1000	9	6606	8237	-1	C	K00294	1-pyrroline-5-carboxylate dehydrogenase [EC:1.2.1.88]								Aldehyde dehydrogenase family [PF00171.27]					0
Ignavibacteriaceae_g_IGN3	contig_1	contig_1_10	contigs_fmt_mins1000	10	8589	10427	1	C	K01897	long-chain acyl-CoA synthetase [EC:6.2.1.3]								AMP-binding enzyme [PF00501.33]					0
Ignavibacteriaceae_g_IGN3	contig_1	contig_1_11	contigs_fmt_mins1000	11	10524	11288	-1	C	K01092	myo-inositol-1(or 4)-monophosphatase [EC:3.1.3.25]								Inositol monophosphatase family [PF00459.30]					0
Ignavibacteriaceae_g_IGN3	contig_1	contig_1_12	contigs_fmt_mins1000	12	11293	14553	-1	D										Secretion system C-terminal sorting domain [PF18962.5]; HYDIN/CFA65/VesB-like, Ig-like domain [PF22544.1]; Cep192 domain 4 [PF22073.1]					0
Ignavibacteriaceae_g_IGN3	contig_1	contig_1_13	contigs_fmt_mins1000	13	14599	15009	-1	C	K01849	methylmalonyl-CoA mutase, C-terminal domain [EC:5.4.99.2]								B12 binding domain [PF02310.24]					0
Ignavibacteriaceae_g_IGN3	contig_1	contig_1_14	contigs_fmt_mins1000	14	15002	15433	-1	C	K02503	histidine triad (HIT) family protein [EC:3.9.1.-]								HIT domain [PF01230.28]; Scavenger mRNA decapping enzyme C-term binding [PF11969.13]					0
Ignavibacteriaceae_g_IGN3	contig_1	contig_1_15	contigs_fmt_mins1000	15	15535	16503	-1	D										Pyridoxal-phosphate dependent enzyme [PF00291.30]					0
Ignavibacteriaceae_g_IGN3	contig_1	contig_1_16	contigs_fmt_mins1000	16	16500	17303	-1	C	K00979	3-deoxy-manno-octulosonate cytidylyltransferase (CMP-KDO synthetase) [EC:2.7.7.38]								Cytidylyltransferase [PF02348.24]; MobA-like NTP transferase domain [PF12804.12]					0
Ignavibacteriaceae_g_IGN3	contig_1	contig_1_17	contigs_fmt_mins1000	17	17303	17596	-1	C	K02435	aspartyl-tRNA(Asn)/glutamyl-tRNA(Gln) amidotransferase subunit C [EC:6.3.5.6 6.3.5.7]								Glu-tRNAGln amidotransferase C subunit [PF02686.20]					0
Ignavibacteriaceae_g_IGN3	contig_1	contig_1_18	contigs_fmt_mins1000	18	17596	18306	-1	C	K00655	1-acyl-sn-glycerol-3-phosphate acyltransferase [EC:2.3.1.51]								Acyltransferase [PF01553.26]					0
Ignavibacteriaceae_g_IGN3	contig_1	contig_1_19	contigs_fmt_mins1000	19	18303	19445	-1	C	K06013	STE24 endopeptidase [EC:3.4.24.84]	MER0113224	M48A	MER0113224 - subfamily M48A unassigned peptidases (Ignavibacterium album) [M48.UPA]#M48A#{peptidase unit: 98-360}~source YP_005847019~	TRUE	0.744	398	2.16e-122	Peptidase family M48 [PF01435.23]; CAAX prenyl protease N-terminal, five membrane helices [PF16491.10]					0
Ignavibacteriaceae_g_IGN3	contig_1	contig_1_20	contigs_fmt_mins1000	20	19864	20613	1	E															0
Ignavibacteriaceae_g_IGN3	contig_1	contig_1_21	contigs_fmt_mins1000	21	20681	21439	-1	D										Tetratricopeptide repeat [PF13432.11]; Tetratricopeptide repeat [PF00515.33]					0
Ignavibacteriaceae_g_IGN3	contig_1	contig_1_22	contigs_fmt_mins1000	22	21436	23235	-1	D										BatD DUF11 like domain [PF13584.11]					0
Ignavibacteriaceae_g_IGN3	contig_1	contig_1_23	contigs_fmt_mins1000	23	23235	23981	-1	D										Anaphase-promoting complex, cyclosome, subunit 3 [PF12895.12]; Tetratricopeptide repeat [PF13429.11]; Tetratricopeptide repeat [PF13432.11]; TPR repeat [PF13414.11]; Tetratricopeptide repeat [PF13424.11]					0
Ignavibacteriaceae_g_IGN3	contig_1	contig_1_24	contigs_fmt_mins1000	24	23978	25021	-1	C	K07114	Ca-activated chloride channel homolog								von Willebrand factor type A domain [PF13519.11]; von Willebrand factor type A domain [PF00092.33]; von Willebrand factor type A domain [PF13768.11]					0
Ignavibacteriaceae_g_IGN3	contig_1	contig_1_25	contigs_fmt_mins1000	25	25021	26016	-1	C	K07114	Ca-activated chloride channel homolog								von Willebrand factor type A domain [PF00092.33]; von Willebrand factor type A domain [PF13519.11]; von Willebrand factor type A domain [PF13768.11]; Aerotolerance regulator N-terminal [PF07584.16]					0
Ignavibacteriaceae_g_IGN3	contig_1	contig_1_26	contigs_fmt_mins1000	26	26006	26953	-1	E															0
Ignavibacteriaceae_g_IGN3	contig_1	contig_1_27	contigs_fmt_mins1000	27	26947	27822	-1	D										Protein of unknown function DUF58 [PF01882.23]; von Willebrand factor type A domain [PF13519.11]					0
Ignavibacteriaceae_g_IGN3	contig_1	contig_1_28	contigs_fmt_mins1000	28	27912	28895	-1	C	K03924	MoxR-like ATPase [EC:3.6.3.-]								ATPase family associated with various cellular activities (AAA) [PF07726.16]; AAA domain (dynein-related subfamily) [PF07728.19]; AAA lid domain [PF17863.6]; MoxR domain in the MoxR-vWA-beta-propeller ternary systems [PF20030.4]					0
Ignavibacteriaceae_g_IGN3	contig_1	contig_1_29	contigs_fmt_mins1000	29	29061	30887	-1	D										Secretion system C-terminal sorting domain [PF18962.5]					0
Ignavibacteriaceae_g_IGN3	contig_1	contig_1_30	contigs_fmt_mins1000	30	31027	32841	1	D										PQQ-like domain [PF13360.11]					0
Ignavibacteriaceae_g_IGN3	contig_1	contig_1_31	contigs_fmt_mins1000	31	32843	33484	1	C	K01091	phosphoglycolate phosphatase [EC:3.1.3.18]								Haloacid dehalogenase-like hydrolase [PF13419.11]; haloacid dehalogenase-like hydrolase [PF00702.31]; HAD-hyrolase-like [PF13242.11]					0
Ignavibacteriaceae_g_IGN3	contig_1	contig_1_32	contigs_fmt_mins1000	32	33527	33769	-1	E															0
Ignavibacteriaceae_g_IGN3	contig_1	contig_1_33	contigs_fmt_mins1000	33	34481	35824	-1	E															0
Ignavibacteriaceae_g_IGN3	contig_1	contig_1_34	contigs_fmt_mins1000	34	35854	41205	-1	D			MER0711740	C25	MER0711740 - PG0026 peptidase ({Porphyromonas}-type) (Chlorobium sp. GBChlB) [C25.004]#C25#{peptidase unit: 627-956}~source A0A081SE94~	FALSE	0.363	162	4.42e-38	Peptidase family C25 [PF01364.23]; Interleukin-like EMT inducer [PF15711.10]					0
Ignavibacteriaceae_g_IGN3	contig_1	contig_1_35	contigs_fmt_mins1000	35	41207	41959	-1	D										Glycosyl transferase WecG/TagA/CpsF family [PF03808.18]	GT26	GT26 UDP-ManNAcA: beta-N-acetyl mannosaminuronyltransferase (EC 2.4.1.-); UDP-ManNAc: beta-N-acetyl-mannosaminyltransferase (EC 2.4.1.-); UDP-Glc: beta-1,4-glucosyltransferase (EC 2.4.1.-); UDP-Gal: beta-1,4-galactosyltransferase (EC 2.4.1.-)	2.4.1.-	GT26.hmm	0
Ignavibacteriaceae_g_IGN3	contig_1	contig_1_36	contigs_fmt_mins1000	36	41946	43022	-1	D										Glycosyl transferases group 1 [PF00534.25]; Glycosyl transferases group 1 [PF13692.11]; Family 4 Glycosyltransferase in conflict systems [PF20706.2]; Glycosyltransferase Family 4 [PF13439.11]	GT4; GT5	GT4 sucrose synthase (EC 2.4.1.13); sucrose-phosphate synthase (EC 2.4.1.14); alpha-glucosyltransferase (EC 2.4.1.52); lipopolysaccharide N-acetylglucosaminyltransferase (EC 2.4.1.56); phosphatidylinositol alpha-mannosyltransferase (EC 2.4.1.57); GDP-Man: Man1GlcNAc2-PP-dolichol alpha-1,3-mannosyltransferase (EC 2.4.1.132); GDP-Man: Man3GlcNAc2-PP-dolichol/Man4GlcNAc2-PP-dolichol alpha-1,2-mannos…	2.4.1.131,2.4.1.13,2.4.1.14,2.4.1.157,2.4.1.198,2.4.1.208,2.4.1.21,2.4.1.231,2.4.1.241,2.4.1.245,2.4.1.252,2.4.1.257,2.4.1.270,2.4.1.283,2.4.1.285,2.4.1.290,2.4.1.342,2.4.1.57,2.4.1.-,2.4.2.-,2.4.1.132; 2.4.1.11,2.4.1.183,2.4.1.21,2.4.1.-,2.4.1.242	GT4.hmm	0
Ignavibacteriaceae_g_IGN3	contig_1	contig_1_37	contigs_fmt_mins1000	37	43019	43993	-1	D										Glycosyl transferase family 2 [PF00535.31]; Glycosyltransferase like family 2 [PF13641.11]; Glycosyltransferase like family 2 [PF10111.14]	GT2_Glycos_transf_2	GT2 cellulose synthase (EC 2.4.1.12); chitin synthase (EC 2.4.1.16); dolichyl-phosphate beta-D-mannosyltransferase (EC 2.4.1.83); dolichyl-phosphate beta-glucosyltransferase (EC 2.4.1.117); N-acetylglucosaminyltransferase (EC 2.4.1.-); N-acetylgalactosaminyltransferase (EC 2.4.1.-); hyaluronan synthase (EC 2.4.1.212); chitin oligosaccharide synthase (EC 2.4.1.-); beta-1,3-glucan synthase (EC 2.4.…		GT2_Glycos_transf_2.hmm	0
Ignavibacteriaceae_g_IGN3	contig_1	contig_1_38	contigs_fmt_mins1000	38	43995	44957	-1	D										Glycosyl transferase family 2 [PF00535.31]; Glycosyltransferase like family 2 [PF13641.11]; Glycosyltransferase like family 2 [PF10111.14]	GT2_Glycos_transf_2	GT2 cellulose synthase (EC 2.4.1.12); chitin synthase (EC 2.4.1.16); dolichyl-phosphate beta-D-mannosyltransferase (EC 2.4.1.83); dolichyl-phosphate beta-glucosyltransferase (EC 2.4.1.117); N-acetylglucosaminyltransferase (EC 2.4.1.-); N-acetylgalactosaminyltransferase (EC 2.4.1.-); hyaluronan synthase (EC 2.4.1.212); chitin oligosaccharide synthase (EC 2.4.1.-); beta-1,3-glucan synthase (EC 2.4.…		GT2_Glycos_transf_2.hmm	0
Ignavibacteriaceae_g_IGN3	contig_1	contig_1_39	contigs_fmt_mins1000	39	44959	45930	-1	D										Glycosyltransferase like family 2 [PF13641.11]; Glycosyl transferase family 2 [PF00535.31]; Glycosyl transferase family group 2 [PF13632.11]; Glycosyltransferase like family 2 [PF10111.14]; N-terminal domain of galactosyltransferase [PF02709.19]	GT2_Glycos_transf_2	GT2 cellulose synthase (EC 2.4.1.12); chitin synthase (EC 2.4.1.16); dolichyl-phosphate beta-D-mannosyltransferase (EC 2.4.1.83); dolichyl-phosphate beta-glucosyltransferase (EC 2.4.1.117); N-acetylglucosaminyltransferase (EC 2.4.1.-); N-acetylgalactosaminyltransferase (EC 2.4.1.-); hyaluronan synthase (EC 2.4.1.212); chitin oligosaccharide synthase (EC 2.4.1.-); beta-1,3-glucan synthase (EC 2.4.…		GT2_Glycos_transf_2.hmm	0
Ignavibacteriaceae_g_IGN3	contig_1	contig_1_40	contigs_fmt_mins1000	40	45923	47023	-1	C	K01854	UDP-galactopyranose mutase [EC:5.4.99.9]								UDP-galactopyranose mutase [PF03275.18]					0
Ignavibacteriaceae_g_IGN3	contig_1	contig_1_41	contigs_fmt_mins1000	41	47020	48285	-1	C	K18799	O-antigen flippase								Polysaccharide biosynthesis protein [PF01943.22]; Polysaccharide biosynthesis protein [PF13440.11]					0
Ignavibacteriaceae_g_IGN3	contig_1	contig_1_42	contigs_fmt_mins1000	42	48295	49545	-1	C	K22719	murein hydrolase activator	MER0113251	M23B	MER0113251 - subfamily M23B non-peptidase homologues (Ignavibacterium album) [M23.UNB]#M23B#{peptidase unit: 254-395}~source YP_005847035~	FALSE	0.747	217	1.47e-59	Peptidase family M23 [PF01551.27]					0
Ignavibacteriaceae_g_IGN3	contig_1	contig_1_43	contigs_fmt_mins1000	43	49539	50321	-1	D										Domain of unknown function (DUF4292) [PF14125.11]					0
Ignavibacteriaceae_g_IGN3	contig_1	contig_1_44	contigs_fmt_mins1000	44	50318	52225	-1	D										Tetratricopeptide repeat [PF13429.11]; Anaphase-promoting complex, cyclosome, subunit 3 [PF12895.12]; ChAPs (Chs5p-Arf1p-binding proteins) [PF09295.15]					0
Ignavibacteriaceae_g_IGN3	contig_1	contig_1_45	contigs_fmt_mins1000	45	52264	53181	1	E															0
Ignavibacteriaceae_g_IGN3	contig_1	contig_1_46	contigs_fmt_mins1000	46	53178	53555	1	E															0
Ignavibacteriaceae_g_IGN3	contig_1	contig_1_47	contigs_fmt_mins1000	47	53754	54530	1	E															0
Ignavibacteriaceae_g_IGN3	contig_1	contig_1_48	contigs_fmt_mins1000	48	54689	55873	1	E															0
Ignavibacteriaceae_g_IGN3	contig_1	contig_1_49	contigs_fmt_mins1000	49	55879	56403	1	E															0
Ignavibacteriaceae_g_IGN3	contig_1	contig_1_50	contigs_fmt_mins1000	50	56407	57828	1	C	K06076	long-chain fatty acid transport protein								Outer membrane protein transport protein (OMPP1/FadL/TodX) [PF03349.21]; Uncharacterised protein family (UPF0164) [PF03687.18]					0
Ignavibacteriaceae_g_IGN3	contig_1	contig_1_51	contigs_fmt_mins1000	51	58050	58859	1	C	K06949	ribosome biogenesis GTPase / thiamine phosphate phosphatase [EC:3.6.1.- 3.1.3.100]								RsgA GTPase [PF03193.21]					0
Ignavibacteriaceae_g_IGN3	contig_1	contig_1_52	contigs_fmt_mins1000	52	58931	60307	1	D			MER0491788	C26	MER0491788 - family C26 unassigned peptidases (Halogranum salarium) [C26.UPW]#C26#{peptidase unit: 360-446}~source WP_009374489~	FALSE	0.488	77	4.33e-13	chorismate binding enzyme [PF00425.23]					0
Ignavibacteriaceae_g_IGN3	contig_1	contig_1_53	contigs_fmt_mins1000	53	60297	62069	1	C	K02551	2-succinyl-5-enolpyruvyl-6-hydroxy-3-cyclohexene-1-carboxylate synthase [EC:2.2.1.9]								Thiamine pyrophosphate enzyme, N-terminal TPP binding domain [PF02776.23]; Thiamine pyrophosphate enzyme, C-terminal TPP binding domain [PF02775.26]; Middle domain of thiamine pyrophosphate [PF16582.10]					0
Ignavibacteriaceae_g_IGN3	contig_1	contig_1_54	contigs_fmt_mins1000	54	62059	62880	1	C	K08680	2-succinyl-6-hydroxy-2,4-cyclohexadiene-1-carboxylate synthase [EC:4.2.99.20]	MER0109190	S33	MER0109190 - family S33 unassigned peptidases (Ignavibacterium album) [S33.UPW]#S33#{peptidase unit: 19-264}~source YP_005846297~	FALSE	0.694	343	2.95e-105	alpha/beta hydrolase fold [PF00561.25]; Serine aminopeptidase, S33 [PF12146.13]; Alpha/beta hydrolase family [PF12697.12]; Alpha/beta hydrolase of unknown function (DUF1057) [PF06342.17]; Thioesterase domain [PF00975.25]; Putative serine esterase (DUF676) [PF05057.19]					0
Ignavibacteriaceae_g_IGN3	contig_1	contig_1_55	contigs_fmt_mins1000	55	62891	63724	1	C	K01661	naphthoate synthase [EC:4.1.3.36]	MER1072342	S49C	MER1072342 - subfamily S49C non-peptidase homologues (Geomicrobium sp. JCM 19055) [S49.UNC]#S49C#{peptidase unit: 92-231}~source A0A061NBE0~	FALSE	0.676	190	3.92e-52	Enoyl-CoA hydratase/isomerase [PF00378.25]; Enoyl-CoA hydratase/isomerase [PF16113.10]					0
Ignavibacteriaceae_g_IGN3	contig_1	contig_1_56	contigs_fmt_mins1000	56	63724	64626	1	C	K02548	1,4-dihydroxy-2-naphthoate polyprenyltransferase [EC:2.5.1.74]								UbiA prenyltransferase family [PF01040.23]					0
Ignavibacteriaceae_g_IGN3	contig_1	contig_1_57	contigs_fmt_mins1000	57	64640	66058	1	D										AMP-binding enzyme [PF00501.33]; AMP-binding enzyme C-terminal domain [PF13193.11]					0
Ignavibacteriaceae_g_IGN3	contig_1	contig_1_58	contigs_fmt_mins1000	58	66051	66449	-1	C	K12073	1,4-dihydroxy-2-naphthoyl-CoA hydrolase [EC:3.1.2.28]								Thioesterase-like superfamily [PF13279.11]					0
Ignavibacteriaceae_g_IGN3	contig_1	contig_1_59	contigs_fmt_mins1000	59	66614	67021	1	C	K09790	uncharacterized protein								Protein of unknown function (DUF454) [PF04304.18]					0
Ignavibacteriaceae_g_IGN3	contig_1	contig_1_60	contigs_fmt_mins1000	60	67064	67834	-1	D										Carbon-nitrogen hydrolase [PF00795.27]					0
Ignavibacteriaceae_g_IGN3	contig_1	contig_1_61	contigs_fmt_mins1000	61	67847	68329	-1	E															0
Ignavibacteriaceae_g_IGN3	contig_1	contig_1_62	contigs_fmt_mins1000	62	68453	69877	1	D										Histidine kinase-, DNA gyrase B-, and HSP90-like ATPase [PF02518.31]; PAS domain [PF13426.12]; PAS fold [PF08448.15]; PAS fold [PF00989.30]; His Kinase A (phospho-acceptor) domain [PF00512.30]					0
Ignavibacteriaceae_g_IGN3	contig_1	contig_1_63	contigs_fmt_mins1000	63	69890	71245	1	C	K07713	two-component system, NtrC family, response regulator HydG								Sigma-54 interaction domain [PF00158.31]; Sigma-54 interaction domain [PF14532.11]; Response regulator receiver domain [PF00072.29]; AAA domain (dynein-related subfamily) [PF07728.19]; Bacterial regulatory protein, Fis family [PF02954.24]; Helix-turn-helix domain [PF18024.6]					0
Ignavibacteriaceae_g_IGN3	contig_1	contig_1_64	contigs_fmt_mins1000	64	71468	71827	1	E															0
Ignavibacteriaceae_g_IGN3	contig_1	contig_1_65	contigs_fmt_mins1000	65	72095	72436	1	E															1
Ignavibacteriaceae_g_IGN3	contig_1	contig_1_66	contigs_fmt_mins1000	66	72458	74671	1	C	K00127	formate dehydrogenase subunit gamma								Prokaryotic cytochrome b561 [PF01292.25]; Outer membrane cytochrome MtrC/MtrF-like, domains II/IV [PF22113.1]; Cytochrome c554 and c-prime [PF13435.11]; Cytochrome c3 [PF14537.11]; Class III cytochrome C family [PF02085.21]					13
Ignavibacteriaceae_g_IGN3	contig_1	contig_1_67	contigs_fmt_mins1000	67	74738	76234	1	D										NapC/NirT cytochrome c family, N-terminal region [PF03264.19]					6
Ignavibacteriaceae_g_IGN3	contig_1	contig_1_68	contigs_fmt_mins1000	68	76249	76992	1	C	K08641	zinc D-Ala-D-Ala dipeptidase [EC:3.4.13.22]	MER0109567	M15D	MER0109567 - subfamily M15D unassigned peptidases (Ignavibacterium album) [M15.UPD]#M15D#{peptidase unit: 73-235}~source YP_005846412~	FALSE	0.819	274	1.09e-81	D-ala-D-ala dipeptidase [PF01427.22]					0
Ignavibacteriaceae_g_IGN3	contig_1	contig_1_69	contigs_fmt_mins1000	69	77095	78222	1	E															0
Ignavibacteriaceae_g_IGN3	contig_1	contig_1_70	contigs_fmt_mins1000	70	78318	80510	1	D										von Willebrand factor type A domain [PF13768.11]; Vault protein inter-alpha-trypsin domain [PF08487.15]; von Willebrand factor type A domain [PF00092.33]; von Willebrand factor type A domain [PF13519.11]					0
Ignavibacteriaceae_g_IGN3	contig_1	contig_1_71	contigs_fmt_mins1000	71	80572	81813	-1	C	K10532	heparan-alpha-glucosaminide N-acetyltransferase [EC:2.3.1.78]								Domain of unknown function (DUF5009) [PF16401.10]; Heparan-alpha-glucosaminide N-acetyltransferase, catalytic [PF07786.17]					0
Ignavibacteriaceae_g_IGN3	contig_1	contig_1_72	contigs_fmt_mins1000	72	81876	83291	1	D										Transglutaminase-like superfamily [PF01841.24]					0
Ignavibacteriaceae_g_IGN3	contig_1	contig_1_73	contigs_fmt_mins1000	73	83307	84497	1	C	K20742	gamma-D-glutamyl-L-lysine dipeptidyl-peptidase [EC:3.4.14.13]	MER0763708	C40	MER0763708 - family C40 unassigned peptidases () [C40.UPW]#C40#{peptidase unit: 248-361}~source OQY70763~	FALSE	0.964	233	2.37e-65	NlpC/P60 family [PF00877.24]; Bacterial dipeptidyl-peptidase Sh3 domain [PF18348.6]					0
Ignavibacteriaceae_g_IGN3	contig_1	contig_1_74	contigs_fmt_mins1000	74	84573	86675	-1	C	K01284	peptidyl-dipeptidase Dcp [EC:3.4.15.5]	MER0108379	M03A	MER0108379 - subfamily M3A unassigned peptidases (Ignavibacterium album) [M03.UPA]#M03A#{peptidase unit: 57-699}~source YP_005845960~	TRUE	0.775	1014	0	Peptidase family M3 [PF01432.25]; Neurolysin/Thimet oligopeptidase, N-terminal domain [PF19310.4]					0
Ignavibacteriaceae_g_IGN3	contig_1	contig_1_75	contigs_fmt_mins1000	75	86728	88254	-1	C	K08218	MFS transporter, PAT family, beta-lactamase induction signal transducer AmpG								BT1 family [PF03092.21]					0
Ignavibacteriaceae_g_IGN3	contig_1	contig_1_76	contigs_fmt_mins1000	76	88361	89275	-1	C	K00884	N-acetylglucosamine kinase [EC:2.7.1.59]								BadF/BadG/BcrA/BcrD ATPase family [PF01869.25]					0
Ignavibacteriaceae_g_IGN3	contig_1	contig_1_77	contigs_fmt_mins1000	77	89315	90802	-1	C	K18218	tetracycline resistance efflux pump								Na+/H+ antiporter family [PF03553.19]					0
Ignavibacteriaceae_g_IGN3	contig_1	contig_1_78	contigs_fmt_mins1000	78	91017	92828	1	D										Exo-beta-N-acetylmuramidase NamZ, N-terminal [PF07075.16]; Exo-beta-N-acetylmuramidase NamZ, C-terminal [PF20732.2]; N-acetylmuramoyl-L-alanine amidase [PF01510.30]	GH171	GH171 peptidoglycan beta-N-acetylmuramidase (EC 3.2.1.92)	3.2.1.92	GH171.hmm	0
Ignavibacteriaceae_g_IGN3	contig_1	contig_1_79	contigs_fmt_mins1000	79	93004	94266	1	C	K01586	diaminopimelate decarboxylase [EC:4.1.1.20]								Pyridoxal-dependent decarboxylase, pyridoxal binding domain [PF02784.21]; Pyridoxal-dependent decarboxylase, C-terminal sheet domain [PF00278.27]					0
Ignavibacteriaceae_g_IGN3	contig_1	contig_1_80	contigs_fmt_mins1000	80	94282	95601	-1	C	K11473	glycolate dehydrogenase iron-sulfur subunit [EC:1.1.99.14]								4Fe-4S dicluster domain [PF13183.11]; Cysteine-rich domain [PF02754.21]; 4Fe-4S dicluster domain [PF13534.11]; 4Fe-4S dicluster domain [PF12838.12]; 4Fe-4S dicluster domain [PF13237.11]; 4Fe-4S dicluster domain [PF13187.11]					0
Ignavibacteriaceae_g_IGN3	contig_1	contig_1_81	contigs_fmt_mins1000	81	95594	97033	-1	C	K00104	glycolate dehydrogenase FAD-linked subunit [EC:1.1.99.14]								FAD linked oxidases, C-terminal domain [PF02913.24]; FAD binding domain [PF01565.28]	AA4	AA4 vanillyl-alcohol oxidase (EC 1.1.3.38)	1.1.3.38	AA4.hmm	0
Ignavibacteriaceae_g_IGN3	contig_1	contig_1_82	contigs_fmt_mins1000	82	97064	97210	-1	E															0
Ignavibacteriaceae_g_IGN3	contig_1	contig_1_83	contigs_fmt_mins1000	83	97345	98784	1	C	K12340	outer membrane protein								Outer membrane efflux protein [PF02321.23]					0
Ignavibacteriaceae_g_IGN3	contig_1	contig_1_84	contigs_fmt_mins1000	84	98818	99864	1	D										Barrel-sandwich domain of CusB or HlyD membrane-fusion [PF16576.10]; HlyD family secretion protein [PF13437.11]					0
Ignavibacteriaceae_g_IGN3	contig_1	contig_1_85	contigs_fmt_mins1000	85	99877	102969	1	D										AcrB/AcrD/AcrF family [PF00873.24]					0
Ignavibacteriaceae_g_IGN3	contig_1	contig_1_86	contigs_fmt_mins1000	86	103293	104711	1	C	K03286	OmpA-OmpF porin, OOP family								OmpA family [PF00691.25]; Clostridial binary toxin B/anthrax toxin PA Ca-binding domain [PF03495.19]					0
Ignavibacteriaceae_g_IGN3	contig_1	contig_1_87	contigs_fmt_mins1000	87	104769	107597	-1	C	K07263	zinc protease [EC:3.4.24.-]	MER0923101	M16B	MER0923101 - subfamily M16B unassigned peptidases (Winogradskyella sp. PG-2) [M16.UPB]#M16B#{peptidase unit: 41-441}~source A0A024FJN9~	FALSE	0.564	433	6.15e-126	Peptidase M16 inactive domain [PF05193.26]; Insulinase (Peptidase family M16) [PF00675.25]					0
Ignavibacteriaceae_g_IGN3	contig_1	contig_1_88	contigs_fmt_mins1000	88	107685	107936	-1	C	K06412	stage V sporulation protein G								SpoVG [PF04026.17]					0
Ignavibacteriaceae_g_IGN3	contig_1	contig_1_89	contigs_fmt_mins1000	89	108141	110138	-1	D										Secretion system C-terminal sorting domain [PF18962.5]; Outer membrane cytochrome MtrC/MtrF-like, domains II/IV [PF22113.1]; Class III cytochrome C family [PF02085.21]; FlgD Ig-like domain [PF13860.11]					9
Ignavibacteriaceae_g_IGN3	contig_1	contig_1_90	contigs_fmt_mins1000	90	110408	112090	-1	D										Capsule assembly protein Wzi [PF14052.11]					0
Ignavibacteriaceae_g_IGN3	contig_1	contig_1_91	contigs_fmt_mins1000	91	112215	112481	1	E															0
Ignavibacteriaceae_g_IGN3	contig_1	contig_1_92	contigs_fmt_mins1000	92	112525	113376	1	D										Protein of unknown function (DUF3078) [PF11276.13]					0
Ignavibacteriaceae_g_IGN3	contig_1	contig_1_93	contigs_fmt_mins1000	93	113394	114209	1	C	K03442	small conductance mechanosensitive channel								Mechanosensitive ion channel, beta-domain [PF00924.23]; Mechanosensitive ion channel MscS, C-terminal [PF21082.2]; Mechanosensitive ion channel, transmembrane helices 2/3 [PF21088.2]					0
Ignavibacteriaceae_g_IGN3	contig_1	contig_1_94	contigs_fmt_mins1000	94	114390	115952	1	C	K06915	DNA double-strand break repair helicase HerA and related ATPase								Helicase HerA-like C-terminal [PF05872.17]; Helicase HerA, central domain [PF01935.22]; Type IV secretion-system coupling protein DNA-binding domain [PF10412.14]; AAA-like domain [PF12846.12]					0
Ignavibacteriaceae_g_IGN3	contig_1	contig_1_95	contigs_fmt_mins1000	95	115956	117584	1	C	K01273	membrane dipeptidase [EC:3.4.13.19]	MER1196079	M19	MER1196079 - family M19 unassigned peptidases () [M19.UPW]#M19#{peptidase unit: 216-539}~source OQY70824~	TRUE	0.836	561	1.64e-175	Membrane dipeptidase (Peptidase family M19) [PF01244.26]; Secretion system C-terminal sorting domain [PF18962.5]					0
Ignavibacteriaceae_g_IGN3	contig_1	contig_1_96	contigs_fmt_mins1000	96	117853	118866	-1	D										Type IX secretion system protein PorV [PF19572.4]; Uncharacterised protein family (UPF0164) [PF03687.18]					0
Ignavibacteriaceae_g_IGN3	contig_1	contig_1_97	contigs_fmt_mins1000	97	118889	122368	-1	E															0
Ignavibacteriaceae_g_IGN3	contig_1	contig_1_98	contigs_fmt_mins1000	98	122387	125116	-1	C	K02014	iron complex outermembrane recepter protein	MER0187440	I39	MER0187440 - family I39 unassigned peptidase inhibitors (Rhodothermus marinus) [I39.UPW]#I39#{inhibitor unit: 85-235}~source ACY47187~	FALSE	0.492	141	2.84e-32	TonB dependent receptor-like, beta-barrel [PF00593.29]; CarboxypepD_reg-like domain [PF13715.11]; Outer membrane protein beta-barrel family [PF14905.11]; Carboxypeptidase regulatory-like domain [PF13620.11]					0
Ignavibacteriaceae_g_IGN3	contig_1	contig_1_99	contigs_fmt_mins1000	99	125399	127027	-1	D										Secretion system C-terminal sorting domain [PF18962.5]; FG-GAP-like repeat [PF13517.11]					0
Ignavibacteriaceae_g_IGN3	contig_1	contig_1_100	contigs_fmt_mins1000	100	127124	128767	-1	E															0
Ignavibacteriaceae_g_IGN3	contig_1	contig_1_101	contigs_fmt_mins1000	101	128906	129838	-1	C	K07106	N-acetylmuramic acid 6-phosphate etherase [EC:4.2.1.126]								Glucokinase regulatory protein N-terminal SIS domain [PF22645.1]; Glucokinase regulatory protein, second SIS domain [PF22198.1]; C-terminal lid domain of glucokinase regulatory protein [PF20741.2]; SIS domain [PF13580.11]					0
Ignavibacteriaceae_g_IGN3	contig_1	contig_1_102	contigs_fmt_mins1000	102	129995	132328	1	C	K02564	glucosamine-6-phosphate deaminase [EC:3.5.99.6]								Glucosamine-6-phosphate isomerases/6-phosphogluconolactonase [PF01182.25]					0
Ignavibacteriaceae_g_IGN3	contig_1	contig_1_103	contigs_fmt_mins1000	103	132340	133470	1	C	K19802	L-Ala-D/L-Glu epimerase / N-acetyl-D-glutamate racemase [EC:5.1.1.20 5.1.1.25]								Enolase C-terminal domain-like [PF13378.11]; Mandelate racemase / muconate lactonizing enzyme, N-terminal domain [PF02746.21]					0
Ignavibacteriaceae_g_IGN3	contig_1	contig_1_104	contigs_fmt_mins1000	104	133558	136539	-1	E															0
Ignavibacteriaceae_g_IGN3	contig_1	contig_1_105	contigs_fmt_mins1000	105	136583	138949	-1	D										Glycosyl hydrolase-like 10 [PF02638.20]; Hypothetical glycosyl hydrolase 6 [PF14871.11]; Secretion system C-terminal sorting domain [PF18962.5]					0
Ignavibacteriaceae_g_IGN3	contig_1	contig_1_106	contigs_fmt_mins1000	106	139089	140372	-1	D										Secretion system C-terminal sorting domain [PF18962.5]					0
Ignavibacteriaceae_g_IGN3	contig_1	contig_1_107	contigs_fmt_mins1000	107	140420	141622	-1	D										IPT/TIG domain [PF01833.29]					0
Ignavibacteriaceae_g_IGN3	contig_1	contig_1_108	contigs_fmt_mins1000	108	141643	142659	-1	D										Type IX secretion system protein PorV [PF19572.4]; Uncharacterised protein family (UPF0164) [PF03687.18]					0
Ignavibacteriaceae_g_IGN3	contig_1	contig_1_109	contigs_fmt_mins1000	109	142703	143659	-1	E															0
Ignavibacteriaceae_g_IGN3	contig_1	contig_1_110	contigs_fmt_mins1000	110	143667	145781	-1	E															0
Ignavibacteriaceae_g_IGN3	contig_1	contig_1_111	contigs_fmt_mins1000	111	145787	148945	-1	D			MER0193608	I39	MER0193608 - family I39 unassigned peptidase inhibitors (Rhodothermus marinus) [I39.UPW]#I39#{inhibitor unit: 78-225}~source ACY48634~	FALSE	0.61	179	1.89e-43	CarboxypepD_reg-like domain [PF13715.11]; TonB dependent receptor-like, beta-barrel [PF00593.29]; Carboxypeptidase regulatory-like domain [PF13620.11]					0
Ignavibacteriaceae_g_IGN3	contig_1	contig_1_112	contigs_fmt_mins1000	112	149154	150614	-1	D										Glycosyl transferase family 2 [PF00535.31]; Glycosyltransferase like family 2 [PF13641.11]	GT2_Glycos_transf_2	GT2 cellulose synthase (EC 2.4.1.12); chitin synthase (EC 2.4.1.16); dolichyl-phosphate beta-D-mannosyltransferase (EC 2.4.1.83); dolichyl-phosphate beta-glucosyltransferase (EC 2.4.1.117); N-acetylglucosaminyltransferase (EC 2.4.1.-); N-acetylgalactosaminyltransferase (EC 2.4.1.-); hyaluronan synthase (EC 2.4.1.212); chitin oligosaccharide synthase (EC 2.4.1.-); beta-1,3-glucan synthase (EC 2.4.…		GT2_Glycos_transf_2.hmm	0
Ignavibacteriaceae_g_IGN3	contig_1	contig_1_113	contigs_fmt_mins1000	113	150749	151669	1	D										Dipeptidyl peptidase IV (DPP IV) N-terminal region [PF00930.26]					0
Ignavibacteriaceae_g_IGN3	contig_1	contig_1_114	contigs_fmt_mins1000	114	151682	154180	1	C	K01448	N-acetylmuramoyl-L-alanine amidase [EC:3.5.1.28]								N-acetylmuramoyl-L-alanine amidase [PF01520.23]; Bacterial Ig-like domain [PF13205.11]; Secretion system C-terminal sorting domain [PF18962.5]; CarboxypepD_reg-like domain [PF13715.11]					0
Ignavibacteriaceae_g_IGN3	contig_1	contig_1_115	contigs_fmt_mins1000	115	154200	156071	1	D										PQQ-like domain [PF13360.11]; Calcineurin-like phosphoesterase [PF00149.33]; PQQ-like domain [PF13570.11]					0
Ignavibacteriaceae_g_IGN3	contig_1	contig_1_116	contigs_fmt_mins1000	116	156447	158048	-1	C	K01610	phosphoenolpyruvate carboxykinase (ATP) [EC:4.1.1.49]								Phosphoenolpyruvate carboxykinase [PF01293.25]; Domain of unknown function (DUF4914) [PF16260.10]					0
Ignavibacteriaceae_g_IGN3	contig_1	contig_1_117	contigs_fmt_mins1000	117	158108	158833	-1	C	K01463	N-acetylglucosamine malate deacetylase 1 [EC:3.5.1.-]								GlcNAc-PI de-N-acetylase [PF02585.22]	CE14	CE14 N-acetyl-1-D-myo-inosityl-2-amino-2-deoxy-alpha-D-glucopyranoside deacetylase (EC 3.5.1.89); diacetylchitobiose deacetylase (EC 3.5.1.-); mycothiol S-conjugate amidase (EC 3.5.1.-)	3.5.1.105,3.5.1.115,3.5.1.89,3.5.1.-	CE14.hmm	0
Ignavibacteriaceae_g_IGN3	contig_1	contig_1_118	contigs_fmt_mins1000	118	159025	160557	1	D										Sortilin, neurotensin receptor 3, [PF15902.10]; Photosynthesis system II assembly factor YCF48 [PF14870.11]; Secretion system C-terminal sorting domain [PF18962.5]	GH74	GH74 endoglucanase (EC 3.2.1.4); oligoxyloglucan reducing end-specific cellobiohydrolase (EC 3.2.1.150); xyloglucanase (EC 3.2.1.151)	3.2.1.150,3.2.1.151,3.2.1.4	GH74.hmm	0
Ignavibacteriaceae_g_IGN3	contig_1	contig_1_119	contigs_fmt_mins1000	119	160826	161089	1	E															0
Ignavibacteriaceae_g_IGN3	contig_1	contig_1_120	contigs_fmt_mins1000	120	161107	161265	1	E															0
Ignavibacteriaceae_g_IGN3	contig_1	contig_1_121	contigs_fmt_mins1000	121	161541	163193	1	D			MER0174862	M38	MER0174862 - family M38 non-peptidase homologues (Acidobacterium capsulatum) [M38.UNW]#M38#{peptidase unit: 14-82, 143-519}~source ACO31513~	FALSE	0.461	412	2.88e-124	Amidohydrolase family [PF07969.16]; Amidohydrolase family [PF01979.25]					0
Ignavibacteriaceae_g_IGN3	contig_1	contig_1_122	contigs_fmt_mins1000	122	163269	163661	1	E															0
Ignavibacteriaceae_g_IGN3	contig_1	contig_1_123	contigs_fmt_mins1000	123	164042	164893	-1	C	K02687	ribosomal protein L11 methyltransferase [EC:2.1.1.-]								Ribosomal protein L11 methyltransferase (PrmA) [PF06325.18]; Methyltransferase small domain [PF05175.19]; Met-10+ like-protein [PF02475.21]					0
Ignavibacteriaceae_g_IGN3	contig_1	contig_1_124	contigs_fmt_mins1000	124	165151	166269	-1	C	K07259	serine-type D-Ala-D-Ala carboxypeptidase/endopeptidase (penicillin-binding protein 4) [EC:3.4.16.4 3.4.21.-]	MER1316298	S13	MER1316298 - family S13 unassigned peptidases () [S13.UPW]#S13#{peptidase unit: 62-454}~source OQY73739~	TRUE	0.835	536	3.35e-170	D-Ala-D-Ala carboxypeptidase 3 (S13) family [PF02113.20]					0
Ignavibacteriaceae_g_IGN3	contig_1	contig_1_125	contigs_fmt_mins1000	125	166456	167817	-1	C	K03424	TatD DNase family protein [EC:3.1.21.-]								TatD related DNase [PF01026.26]; Radical SAM superfamily [PF04055.26]; 4Fe-4S single cluster domain [PF13353.11]					0
Ignavibacteriaceae_g_IGN3	contig_1	contig_1_126	contigs_fmt_mins1000	126	167817	168815	-1	C	K01933	phosphoribosylformylglycinamidine cyclo-ligase [EC:6.3.3.1]								AIR synthase related protein, N-terminal domain [PF00586.29]					0
Ignavibacteriaceae_g_IGN3	contig_1	contig_1_127	contigs_fmt_mins1000	127	168909	169403	-1	D										Thioesterase superfamily [PF03061.27]					0
Ignavibacteriaceae_g_IGN3	contig_1	contig_1_128	contigs_fmt_mins1000	128	169422	170300	-1	C	K08978	bacterial/archaeal transporter family protein													0
Ignavibacteriaceae_g_IGN3	contig_1	contig_1_129	contigs_fmt_mins1000	129	170427	172802	-1	C	K02014	iron complex outermembrane recepter protein	MER0194267	I39	MER0194267 - family I39 unassigned peptidase inhibitors (Capnocytophaga ochracea) [I39.UPW]#I39#{inhibitor unit: 32-156}~source ACU93342~	FALSE	0.375	82	3.29e-14	TonB dependent receptor-like, beta-barrel [PF00593.29]; CarboxypepD_reg-like domain [PF13715.11]; TonB-dependent Receptor Plug Domain [PF07715.20]; Carboxypeptidase regulatory-like domain [PF13620.11]; Outer membrane protein beta-barrel family [PF14905.11]					0
Ignavibacteriaceae_g_IGN3	contig_1	contig_1_130	contigs_fmt_mins1000	130	173033	174223	-1	C	K07112	uncharacterized protein								Sulphur transport [PF04143.19]					0
Ignavibacteriaceae_g_IGN3	contig_1	contig_1_131	contigs_fmt_mins1000	131	174241	174756	-1	C	K07112	uncharacterized protein								Sulphur transport [PF04143.19]					0
Ignavibacteriaceae_g_IGN3	contig_1	contig_1_132	contigs_fmt_mins1000	132	174765	175418	-1	C	K03620	Ni/Fe-hydrogenase 1 B-type cytochrome subunit								Prokaryotic cytochrome b561 [PF01292.25]					0
Ignavibacteriaceae_g_IGN3	contig_1	contig_1_133	contigs_fmt_mins1000	133	175415	176992	-1	D										Cytochrome c bacterial [PF11783.13]; Cytochrome c7 and related cytochrome c [PF14522.11]; Cytochrome c554 and c-prime [PF13435.11]					8
Ignavibacteriaceae_g_IGN3	contig_1	contig_1_134	contigs_fmt_mins1000	134	177032	177472	-1	D										MarR family [PF01047.27]					0
Ignavibacteriaceae_g_IGN3	contig_1	contig_1_135	contigs_fmt_mins1000	135	177726	178781	1	C	K03705	heat-inducible transcriptional repressor								HrcA protein C terminal domain [PF01628.26]; Winged helix-turn-helix transcription repressor, HrcA DNA-binding [PF03444.20]					0
Ignavibacteriaceae_g_IGN3	contig_1	contig_1_136	contigs_fmt_mins1000	136	178797	179369	1	C	K03687	molecular chaperone GrpE								GrpE [PF01025.24]					0
Ignavibacteriaceae_g_IGN3	contig_1	contig_1_137	contigs_fmt_mins1000	137	179393	180541	1	C	K03686	molecular chaperone DnaJ								DnaJ C terminal domain [PF01556.23]; DnaJ domain [PF00226.36]; DnaJ central domain [PF00684.24]					0
Ignavibacteriaceae_g_IGN3	contig_1	contig_1_138	contigs_fmt_mins1000	138	180595	181092	1	C	K02237	competence protein ComEA								Helix-hairpin-helix motif [PF12836.12]					0
Ignavibacteriaceae_g_IGN3	contig_1	contig_1_139	contigs_fmt_mins1000	139	181123	181695	1	E															0
Ignavibacteriaceae_g_IGN3	contig_1	contig_1_140	contigs_fmt_mins1000	140	181708	182634	1	E															0
Ignavibacteriaceae_g_IGN3	contig_1	contig_1_141	contigs_fmt_mins1000	141	182651	183202	1	C	K08316	16S rRNA (guanine966-N2)-methyltransferase [EC:2.1.1.171]								Conserved hypothetical protein 95 [PF03602.20]; Methyltransferase small domain [PF05175.19]; S-adenosylmethionine-dependent methyltransferase [PF10672.14]					0
Ignavibacteriaceae_g_IGN3	contig_1	contig_1_142	contigs_fmt_mins1000	142	183292	183771	1	C	K00954	pantetheine-phosphate adenylyltransferase [EC:2.7.7.3]								Cytidylyltransferase-like [PF01467.31]					0
Ignavibacteriaceae_g_IGN3	contig_1	contig_1_143	contigs_fmt_mins1000	143	184464	185372	1	D										ARG and Rhodanese-Phosphatase-superfamily-associated Protein domain [PF20208.3]					0
Ignavibacteriaceae_g_IGN3	contig_1	contig_1_144	contigs_fmt_mins1000	144	185925	187244	-1	C	K03699	magnesium and cobalt exporter, CNNM family								Cyclin M transmembrane N-terminal domain [PF01595.25]; Transporter associated domain [PF03471.22]					0
Ignavibacteriaceae_g_IGN3	contig_1	contig_1_145	contigs_fmt_mins1000	145	187370	187711	1	D										Gamma-butyrobetaine hydroxylase-like, N-terminal [PF06155.17]					0
Ignavibacteriaceae_g_IGN3	contig_1	contig_1_146	contigs_fmt_mins1000	146	187708	188472	1	C	K03437	RNA methyltransferase, TrmH family								SpoU rRNA Methylase family [PF00588.24]; MRM3-like substrate binding domain [PF22435.1]					0
Ignavibacteriaceae_g_IGN3	contig_1	contig_1_147	contigs_fmt_mins1000	147	188494	189693	-1	C	K14415	tRNA-splicing ligase RtcB (3'-phosphate/5'-hydroxy nucleic acid ligase) [EC:6.5.1.8]								tRNA-splicing ligase RtcB [PF01139.22]					0
Ignavibacteriaceae_g_IGN3	contig_1	contig_1_148	contigs_fmt_mins1000	148	189821	192679	-1	D										Alpha amylase, catalytic domain [PF00128.29]; FlgD Ig-like domain [PF13860.11]; Secretion system C-terminal sorting domain [PF18962.5]	GH13; GH13_10; GH13_11; GH13_14; GH13_36; GH13_9	GH13 alpha-amylase (EC 3.2.1.1); pullulanase (EC 3.2.1.41); cyclomaltodextrin glucanotransferase (EC 2.4.1.19); cyclomaltodextrinase (EC 3.2.1.54); trehalose-6-phosphate hydrolase (EC 3.2.1.93); oligo-alpha-glucosidase (EC 3.2.1.10); maltogenic amylase (EC 3.2.1.133); neopullulanase (EC 3.2.1.135); alpha-glucosidase (EC 3.2.1.20); maltotetraose-forming alpha-amylase (EC 3.2.1.60); isoamylase (EC …	2.4.1.25,2.4.1.-,3.2.1.1,3.2.1.133,3.2.1.135,3.2.1.20,3.2.1.2,3.2.1.41,3.2.1.54; 3.2.1.1,3.2.1.141; 2.4.1.25,3.2.1.20,3.2.1.68; 3.2.1.1,3.2.1.20,3.2.1.41,3.2.1.68; 3.2.1.1,3.2.1.133,3.2.1.54,3.2.1.135; 2.4.1.18	GH13_10.hmm	0
Ignavibacteriaceae_g_IGN3	contig_1	contig_1_149	contigs_fmt_mins1000	149	192683	193114	-1	D										Uncharacterised protein family UPF0047 [PF01894.22]					0
Ignavibacteriaceae_g_IGN3	contig_1	contig_1_150	contigs_fmt_mins1000	150	193186	195693	-1	C	K03696	ATP-dependent Clp protease ATP-binding subunit ClpC								AAA domain (Cdc48 subfamily) [PF07724.19]; AAA lid domain [PF17871.6]; C-terminal, D2-small domain, of ClpB protein [PF10431.14]; AAA domain (dynein-related subfamily) [PF07728.19]; Clp amino terminal domain, pathogenicity island component [PF02861.25]; Sigma-54 interaction domain [PF00158.31]; ATPase family associated with various cellular activities (AAA) [PF00004.34]					0
Ignavibacteriaceae_g_IGN3	contig_1	contig_1_151	contigs_fmt_mins1000	151	196011	197000	1	D										Flotillin-like protein FloA [PF12127.13]					0
Ignavibacteriaceae_g_IGN3	contig_1	contig_1_152	contigs_fmt_mins1000	152	197051	197653	1	E															0
Ignavibacteriaceae_g_IGN3	contig_1	contig_1_153	contigs_fmt_mins1000	153	197650	199647	1	C	K03657	ATP-dependent DNA helicase UvrD/PcrA [EC:5.6.2.4]								UvrD/REP helicase N-terminal domain [PF00580.26]; UvrD-like helicase C-terminal domain [PF13361.11]; UvrD-like helicase C-terminal domain [PF13538.11]; AAA domain [PF13245.11]					0
Ignavibacteriaceae_g_IGN3	contig_1	contig_1_154	contigs_fmt_mins1000	154	200627	202081	-1	D										Secretion system C-terminal sorting domain [PF18962.5]					0
Ignavibacteriaceae_g_IGN3	contig_1	contig_1_155	contigs_fmt_mins1000	155	202240	205116	-1	D			MER0986502	S08A	MER0986502 - subfamily S8A unassigned peptidases (Solitalea canadensis) [S08.UPA]#S08A#{peptidase unit: 91-582}~source H8KNP2~	FALSE	0.429	372	1.28e-105	Subtilase family [PF00082.27]; Secretion system C-terminal sorting domain [PF18962.5]					0
Ignavibacteriaceae_g_IGN3	contig_1	contig_1_156	contigs_fmt_mins1000	156	205264	208845	-1	D			MER1291164	S08B	MER1291164 - subfamily S8B unassigned peptidases () [S08.UPB]#S08B#{peptidase unit: 237-499}~source OQY69973~	TRUE	0.928	515	7.72e-151	Subtilase family [PF00082.27]; Secretion system C-terminal sorting domain [PF18962.5]					0
Ignavibacteriaceae_g_IGN3	contig_1	contig_1_157	contigs_fmt_mins1000	157	209143	210141	-1	E															0
Ignavibacteriaceae_g_IGN3	contig_1	contig_1_158	contigs_fmt_mins1000	158	210165	211295	-1	E															0
Ignavibacteriaceae_g_IGN3	contig_1	contig_1_159	contigs_fmt_mins1000	159	211298	212209	-1	E															0
Ignavibacteriaceae_g_IGN3	contig_1	contig_1_160	contigs_fmt_mins1000	160	212233	213375	-1	E															0
Ignavibacteriaceae_g_IGN3	contig_1	contig_1_161	contigs_fmt_mins1000	161	213404	213856	-1	C	K22116	gamma-polyglutamate biosynthesis protein CapC								Capsule biosynthesis CapC [PF14102.11]					0
Ignavibacteriaceae_g_IGN3	contig_1	contig_1_162	contigs_fmt_mins1000	162	213875	215029	-1	C	K01932	gamma-polyglutamate synthase [EC:6.3.2.-]								Mur ligase middle domain [PF08245.17]					0
Ignavibacteriaceae_g_IGN3	contig_1	contig_1_163	contigs_fmt_mins1000	163	215165	218941	-1	D			MER0585650	C25	MER0585650 - family C25 non-peptidase homologues () [C25.UNW]#C25#{peptidase unit: 241-527}~source OQY72058~	TRUE	0.965	585	1.61e-173	Peptidase family C25 [PF01364.23]; Propeptide_C25 [PF08126.16]; FlgD Ig-like domain [PF13860.11]; Secretion system C-terminal sorting domain [PF18962.5]					0
Ignavibacteriaceae_g_IGN3	contig_1	contig_1_164	contigs_fmt_mins1000	164	219218	220381	-1	D										Iron-containing alcohol dehydrogenase [PF00465.24]; Iron-containing alcohol dehydrogenase [PF13685.11]					0
Ignavibacteriaceae_g_IGN3	contig_1	contig_1_165	contigs_fmt_mins1000	165	220411	220935	-1	D										Family of unknown function (DUF6580) [PF20221.3]					0
Ignavibacteriaceae_g_IGN3	contig_1	contig_1_166	contigs_fmt_mins1000	166	220966	221514	-1	C	K27272	bacterial microcompartment shell protein								BMC domain [PF00936.24]					0
Ignavibacteriaceae_g_IGN3	contig_1	contig_1_167	contigs_fmt_mins1000	167	221528	222868	-1	C	K27271	cobalamin reductase								Respiratory-chain NADH dehydrogenase 51 Kd subunit [PF01512.22]; 4Fe-4S dicluster domain [PF13534.11]; RnfC Barrel sandwich hybrid domain [PF13375.11]					0
Ignavibacteriaceae_g_IGN3	contig_1	contig_1_168	contigs_fmt_mins1000	168	222884	223711	-1	C	K04024	ethanolamine utilization protein EutJ								Type IV pilus assembly protein PilM; [PF11104.13]; Cell division protein FtsA [PF14450.11]; Hsp70 protein [PF00012.25]					0
Ignavibacteriaceae_g_IGN3	contig_1	contig_1_169	contigs_fmt_mins1000	169	223717	225126	-1	C	K04021	aldehyde dehydrogenase								Aldehyde dehydrogenase family [PF00171.27]					0
Ignavibacteriaceae_g_IGN3	contig_1	contig_1_170	contigs_fmt_mins1000	170	225130	225435	-1	D										Ethanolamine utilisation protein EutN/carboxysome [PF03319.18]					0
Ignavibacteriaceae_g_IGN3	contig_1	contig_1_171	contigs_fmt_mins1000	171	225507	225794	-1	C	K04027	ethanolamine utilization protein EutM								BMC domain [PF00936.24]					0
Ignavibacteriaceae_g_IGN3	contig_1	contig_1_172	contigs_fmt_mins1000	172	225819	226100	-1	D										BMC domain [PF00936.24]					0
Ignavibacteriaceae_g_IGN3	contig_1	contig_1_173	contigs_fmt_mins1000	173	226143	227123	-1	C	K04020	phosphotransacetylase								Phosphate acetyl/butaryl transferase [PF01515.24]					0
Ignavibacteriaceae_g_IGN3	contig_1	contig_1_174	contigs_fmt_mins1000	174	227120	227950	-1	C	K04032	ethanolamine utilization cobalamin adenosyltransferase [EC:2.5.1.154]								Cobalamin adenosyltransferase [PF01923.23]					0
Ignavibacteriaceae_g_IGN3	contig_1	contig_1_175	contigs_fmt_mins1000	175	227963	228658	-1	C	K04030	ethanolamine utilization protein EutQ								Ethanolamine utilisation protein EutQ [PF06249.17]; EutQ-like cupin domain [PF05899.17]					0
Ignavibacteriaceae_g_IGN3	contig_1	contig_1_176	contigs_fmt_mins1000	176	228697	229167	-1	C	K04029	ethanolamine utilization protein EutP								Ethanolamine utilisation - propanediol utilisation [PF10662.14]					0
Ignavibacteriaceae_g_IGN3	contig_1	contig_1_177	contigs_fmt_mins1000	177	229146	229505	-1	C	K04031	ethanolamine utilization protein EutS								BMC domain [PF00936.24]					0
Ignavibacteriaceae_g_IGN3	contig_1	contig_1_178	contigs_fmt_mins1000	178	229505	230263	-1	C	K03496	chromosome partitioning protein								AAA domain [PF13614.11]; Cellulose biosynthesis protein BcsQ [PF06564.17]; NUBPL iron-transfer P-loop NTPase [PF10609.14]; VirC1 protein [PF07015.16]; CobQ/CobB/MinD/ParA nucleotide binding domain [PF01656.28]; ATPase MipZ [PF09140.16]					0
Ignavibacteriaceae_g_IGN3	contig_1	contig_1_179	contigs_fmt_mins1000	179	230260	230823	-1	D										BMC domain [PF00936.24]					0
Ignavibacteriaceae_g_IGN3	contig_1	contig_1_180	contigs_fmt_mins1000	180	230835	231506	-1	C	K04026	ethanolamine utilization protein EutL								BMC domain [PF00936.24]					0
Ignavibacteriaceae_g_IGN3	contig_1	contig_1_181	contigs_fmt_mins1000	181	231523	232425	-1	C	K03736	ethanolamine ammonia-lyase small subunit [EC:4.3.1.7]								Ethanolamine ammonia-lyase light chain (EutC) [PF05985.16]					0
Ignavibacteriaceae_g_IGN3	contig_1	contig_1_182	contigs_fmt_mins1000	182	232441	233802	-1	C	K03735	ethanolamine ammonia-lyase large subunit [EC:4.3.1.7]								Ethanolamine ammonia lyase large subunit (EutB) [PF06751.16]					0
Ignavibacteriaceae_g_IGN3	contig_1	contig_1_183	contigs_fmt_mins1000	183	233820	235313	-1	C	K04019	ethanolamine utilization protein EutA								Ethanolamine utilisation protein EutA [PF06277.16]					0
Ignavibacteriaceae_g_IGN3	contig_1	contig_1_184	contigs_fmt_mins1000	184	235314	236570	-1	D										haloacid dehalogenase-like hydrolase [PF12710.12]					0
Ignavibacteriaceae_g_IGN3	contig_1	contig_1_185	contigs_fmt_mins1000	185	236589	237692	-1	E															0
Ignavibacteriaceae_g_IGN3	contig_1	contig_1_186	contigs_fmt_mins1000	186	237732	238967	-1	C	K04023	ethanolamine transporter								Ethanolamine utilisation protein, EutH [PF04346.17]					0
Ignavibacteriaceae_g_IGN3	contig_1	contig_1_187	contigs_fmt_mins1000	187	239268	240026	-1	C	K02477	two-component system, LytTR family, response regulator								Response regulator receiver domain [PF00072.29]; LytTr DNA-binding domain [PF04397.20]					0
Ignavibacteriaceae_g_IGN3	contig_1	contig_1_188	contigs_fmt_mins1000	188	240031	242049	-1	D										Methyl-accepting chemotaxis protein-like, first PDC sensor domain [PF22673.1]; Histidine kinase-, DNA gyrase B-, and HSP90-like ATPase [PF02518.31]; Cache domain [PF02743.23]; His Kinase A (phospho-acceptor) domain [PF00512.30]; HAMP domain [PF00672.30]					0
Ignavibacteriaceae_g_IGN3	contig_1	contig_1_189	contigs_fmt_mins1000	189	242054	242755	-1	E															0
Ignavibacteriaceae_g_IGN3	contig_1	contig_1_190	contigs_fmt_mins1000	190	242955	244928	-1	E															0
Ignavibacteriaceae_g_IGN3	contig_1	contig_1_191	contigs_fmt_mins1000	191	244925	245461	-1	E															0
Ignavibacteriaceae_g_IGN3	contig_1	contig_1_192	contigs_fmt_mins1000	192	245948	247165	1	D										Aminotransferase class I and II [PF00155.26]					0
Ignavibacteriaceae_g_IGN3	contig_1	contig_1_193	contigs_fmt_mins1000	193	247162	248814	1	C	K01610	phosphoenolpyruvate carboxykinase (ATP) [EC:4.1.1.49]								Phosphoenolpyruvate carboxykinase [PF01293.25]; Domain of unknown function (DUF4914) [PF16260.10]					0
Ignavibacteriaceae_g_IGN3	contig_1	contig_1_194	contigs_fmt_mins1000	194	248967	250337	1	D										Secretion system C-terminal sorting domain [PF18962.5]					0
Ignavibacteriaceae_g_IGN3	contig_1	contig_1_195	contigs_fmt_mins1000	195	250470	250868	1	C	K03282	large conductance mechanosensitive channel								Large-conductance mechanosensitive channel, MscL [PF01741.23]					0
Ignavibacteriaceae_g_IGN3	contig_1	contig_1_196	contigs_fmt_mins1000	196	251014	252807	-1	C	K04084	thioredoxin:protein disulfide reductase [EC:1.8.4.16]								Cytochrome C biogenesis protein transmembrane region [PF02683.20]; Thiol:disulfide interchange protein DsbD, N-terminal [PF11412.13]; Thioredoxin-like domain [PF13098.11]; Thioredoxin-like [PF13899.11]; Thioredoxin [PF00085.25]; Thioredoxin-like [PF13905.11]					0
Ignavibacteriaceae_g_IGN3	contig_1	contig_1_197	contigs_fmt_mins1000	197	253009	253914	1	D										Solute carrier family 35 [PF06027.17]					0
Ignavibacteriaceae_g_IGN3	contig_1	contig_1_198	contigs_fmt_mins1000	198	253936	254976	-1	C	K10536	agmatine deiminase [EC:3.5.3.12]								Porphyromonas-type peptidyl-arginine deiminase [PF04371.20]					0
Ignavibacteriaceae_g_IGN3	contig_1	contig_1_199	contigs_fmt_mins1000	199	255031	255933	-1	C	K12251	N-carbamoylputrescine amidase [EC:3.5.1.53]								Carbon-nitrogen hydrolase [PF00795.27]					0
Ignavibacteriaceae_g_IGN3	contig_1	contig_1_200	contigs_fmt_mins1000	200	256022	257383	-1	D										Phosphofructokinase [PF00365.25]					0
Ignavibacteriaceae_g_IGN3	contig_1	contig_1_201	contigs_fmt_mins1000	201	257417	259597	-1	C	K03657	ATP-dependent DNA helicase UvrD/PcrA [EC:5.6.2.4]								UvrD/REP helicase N-terminal domain [PF00580.26]; UvrD-like helicase C-terminal domain [PF13361.11]; PcrA/UvrD tudor domain [PF21196.2]; UvrD-like helicase C-terminal domain [PF13538.11]; AAA domain [PF13245.11]					0
Ignavibacteriaceae_g_IGN3	contig_1	contig_1_202	contigs_fmt_mins1000	202	260184	262622	1	C	K01338	ATP-dependent Lon protease [EC:3.4.21.53]	MER0108526	S16	MER0108526 - Lon-A peptidase (Ignavibacterium album) [S16.001]#S16#{peptidase unit: 553-790}~source YP_005846044~	TRUE	0.747	362	1.11e-103	Lon protease (S16) C-terminal proteolytic domain [PF05362.18]; ATP-dependent protease La (LON) substrate-binding domain [PF02190.21]; Lon protease AAA+ ATPase lid domain [PF22667.1]; ATPase family associated with various cellular activities (AAA) [PF00004.34]; AAA domain (dynein-related subfamily) [PF07728.19]; Subunit ChlI of Mg-chelatase [PF13541.11]; AAA domain (Cdc48 subfamily) [PF07724.19]					0
Ignavibacteriaceae_g_IGN3	contig_1	contig_1_203	contigs_fmt_mins1000	203	262622	263110	1	C	K08968	L-methionine (R)-S-oxide reductase [EC:1.8.4.14]								GAF domain [PF13185.11]					0
Ignavibacteriaceae_g_IGN3	contig_1	contig_1_204	contigs_fmt_mins1000	204	263116	264792	1	C	K02343	DNA polymerase III subunit gamma/tau [EC:2.7.7.7]								DNA polymerase III, delta subunit [PF13177.11]; DNA polymerase III subunits gamma and tau domain III [PF12169.13]; DNA polymerase III clamp loader subunit, ATPase lid domain [PF22608.1]; Holliday junction DNA helicase RuvB P-loop domain [PF05496.17]; ATPase family associated with various cellular activities (AAA) [PF00004.34]					0
Ignavibacteriaceae_g_IGN3	contig_1	contig_1_205	contigs_fmt_mins1000	205	264864	265535	1	C	K00945	CMP/dCMP kinase [EC:2.7.4.25]								Cytidylate kinase [PF02224.23]					0
Ignavibacteriaceae_g_IGN3	contig_1	contig_1_206	contigs_fmt_mins1000	206	265639	267456	1	C	K02945	small subunit ribosomal protein S1								S1 RNA binding domain [PF00575.28]; Spt6, S1/OB domain [PF21710.2]					0
Ignavibacteriaceae_g_IGN3	contig_1	contig_1_207	contigs_fmt_mins1000	207	267529	268848	1	C	K18707	threonylcarbamoyladenosine tRNA methylthiotransferase MtaB [EC:2.8.4.5]								Uncharacterized protein family UPF0004 [PF00919.25]; Radical SAM superfamily [PF04055.26]					0
Ignavibacteriaceae_g_IGN3	contig_1	contig_1_208	contigs_fmt_mins1000	208	268879	269616	1	E															0
Ignavibacteriaceae_g_IGN3	contig_1	contig_1_209	contigs_fmt_mins1000	209	269661	270812	-1	E															0
Ignavibacteriaceae_g_IGN3	contig_1	contig_1_210	contigs_fmt_mins1000	210	271277	271384	1	E															0
Ignavibacteriaceae_g_IGN3	contig_1	contig_1_211	contigs_fmt_mins1000	211	271531	272628	-1	C	K10112	multiple sugar transport system ATP-binding protein [EC:7.5.2.-]								ABC transporter [PF00005.32]; MalK OB fold domain [PF17912.6]					0
Ignavibacteriaceae_g_IGN3	contig_1	contig_1_212	contigs_fmt_mins1000	212	272641	273651	-1	D										ADP-ribosylglycohydrolase [PF03747.19]					0
Ignavibacteriaceae_g_IGN3	contig_1	contig_1_213	contigs_fmt_mins1000	213	273661	275001	-1	D										ADP-ribosylglycohydrolase [PF03747.19]					0
Ignavibacteriaceae_g_IGN3	contig_1	contig_1_214	contigs_fmt_mins1000	214	275003	276049	-1	D										ADP-ribosylglycohydrolase [PF03747.19]					0
Ignavibacteriaceae_g_IGN3	contig_1	contig_1_215	contigs_fmt_mins1000	215	276042	277034	-1	D										ADP-ribosylglycohydrolase [PF03747.19]					0
Ignavibacteriaceae_g_IGN3	contig_1	contig_1_216	contigs_fmt_mins1000	216	277031	278353	-1	D										Bacterial extracellular solute-binding protein [PF01547.30]; Bacterial extracellular solute-binding protein [PF13416.11]					0
Ignavibacteriaceae_g_IGN3	contig_1	contig_1_217	contigs_fmt_mins1000	217	278350	279186	-1	D										Binding-protein-dependent transport system inner membrane component [PF00528.27]					0
Ignavibacteriaceae_g_IGN3	contig_1	contig_1_218	contigs_fmt_mins1000	218	279183	280088	-1	C	K02025	multiple sugar transport system permease protein								Binding-protein-dependent transport system inner membrane component [PF00528.27]					0
Ignavibacteriaceae_g_IGN3	contig_1	contig_1_219	contigs_fmt_mins1000	219	280107	282560	-1	D			MER0353873	S12	MER0353873 - esterase EstB (Diplosphaera colitermitum) [S12.950]#S12#{peptidase unit: 56-340}~source ZP_03725726~	FALSE	0.284	110	7.54e-23	Beta-lactamase [PF00144.29]					0
Ignavibacteriaceae_g_IGN3	contig_1	contig_1_220	contigs_fmt_mins1000	220	282533	284233	-1	D			MER0068388	S09C	MER0068388 - subfamily S9C unassigned peptidases (Rhodoferax ferrireducens) [S09.UPC]#S09C#{peptidase unit: 102-245}~source YP_522377~	FALSE	0.524	149	1.33e-35	Phospholipase/Carboxylesterase [PF02230.21]; Esterase PHB depolymerase [PF10503.14]; Dienelactone hydrolase family [PF01738.23]; Putative esterase [PF00756.25]; Prolyl oligopeptidase family [PF00326.26]	CE1	CE1 acetyl xylan esterase (EC 3.1.1.72); cinnamoyl esterase (EC 3.1.1.-); feruloyl esterase (EC 3.1.1.73); carboxylesterase (EC 3.1.1.1); S-formylglutathione hydrolase (EC 3.1.2.12); diacylglycerol O-acyltransferase (EC 2.3.1.20); trehalose 6-O-mycolyltransferase (EC 2.3.1.122)	2.3.1.122,3.1.1.72,3.2.1.8,3.1.1.-,2.3.1.20	CE1.hmm	0
Ignavibacteriaceae_g_IGN3	contig_1	contig_1_221	contigs_fmt_mins1000	221	284244	284765	-1	D										Secretion system C-terminal sorting domain [PF18962.5]; NHL repeat [PF01436.26]					0
Ignavibacteriaceae_g_IGN3	contig_1	contig_1_222	contigs_fmt_mins1000	222	284884	286620	-1	D										SMP-30/Gluconolactonase/LRE-like region [PF08450.17]; Secretion system C-terminal sorting domain [PF18962.5]; NHL repeat [PF01436.26]					0
Ignavibacteriaceae_g_IGN3	contig_1	contig_1_223	contigs_fmt_mins1000	223	286771	288960	-1	D										LVIVD repeat [PF08309.16]					0
Ignavibacteriaceae_g_IGN3	contig_1	contig_1_224	contigs_fmt_mins1000	224	288997	289944	-1	C	K00852	ribokinase [EC:2.7.1.15]								pfkB family carbohydrate kinase [PF00294.29]; Phosphomethylpyrimidine kinase [PF08543.17]					0
Ignavibacteriaceae_g_IGN3	contig_1	contig_1_225	contigs_fmt_mins1000	225	290014	291027	-1	D										Type IX secretion system protein PorV [PF19572.4]; Uncharacterised protein family (UPF0164) [PF03687.18]					0
Ignavibacteriaceae_g_IGN3	contig_1	contig_1_226	contigs_fmt_mins1000	226	291041	292960	-1	E															0
Ignavibacteriaceae_g_IGN3	contig_1	contig_1_227	contigs_fmt_mins1000	227	292974	295910	-1	D			MER0469297	M14B	MER0469297 - subfamily M14B non-peptidase homologues (Caldithrix abyssi) [M14.UNB]#M14B#{peptidase unit: 29-117}~source ZP_09548024~	FALSE	0.546	94	8.7e-18	CarboxypepD_reg-like domain [PF13715.11]; Carboxypeptidase regulatory-like domain [PF13620.11]; TonB dependent receptor-like, beta-barrel [PF00593.29]					0
Ignavibacteriaceae_g_IGN3	contig_1	contig_1_228	contigs_fmt_mins1000	228	295968	296990	-1	C	K02529	LacI family transcriptional regulator, galactose operon repressor								Periplasmic binding proteins and sugar binding domain of LacI family [PF00532.26]; Periplasmic binding protein-like domain [PF13377.11]; Periplasmic binding protein domain [PF13407.11]; Bacterial regulatory proteins, lacI family [PF00356.26]					0
Ignavibacteriaceae_g_IGN3	contig_1	contig_1_229	contigs_fmt_mins1000	229	297480	297764	-1	C	K07493	putative transposase								Transposase, Mutator family [PF00872.23]					0
Ignavibacteriaceae_g_IGN3	contig_1	contig_1_230	contigs_fmt_mins1000	230	298497	299549	1	C	K03111	single-strand DNA-binding protein								Phage integrase family [PF00589.27]					0
Ignavibacteriaceae_g_IGN3	contig_1	contig_1_231	contigs_fmt_mins1000	231	299488	300183	-1	E															0
Ignavibacteriaceae_g_IGN3	contig_1	contig_1_232	contigs_fmt_mins1000	232	300198	300632	-1	D										YHS domain [PF04945.18]					0
Ignavibacteriaceae_g_IGN3	contig_1	contig_1_233	contigs_fmt_mins1000	233	300673	301050	-1	D										Cupredoxin-like domain [PF13473.11]					0
Ignavibacteriaceae_g_IGN3	contig_1	contig_1_234	contigs_fmt_mins1000	234	301047	303728	-1	C	K17686	P-type Cu+ transporter [EC:7.2.2.8]								E1-E2 ATPase [PF00122.25]; haloacid dehalogenase-like hydrolase [PF00702.31]; YHS domain [PF04945.18]; Heavy-metal-associated domain [PF00403.31]; haloacid dehalogenase-like hydrolase [PF12710.12]					0
Ignavibacteriaceae_g_IGN3	contig_1	contig_1_235	contigs_fmt_mins1000	235	303778	304257	-1	E															0
Ignavibacteriaceae_g_IGN3	contig_1	contig_1_236	contigs_fmt_mins1000	236	304521	304919	-1	E															0
Ignavibacteriaceae_g_IGN3	contig_1	contig_1_237	contigs_fmt_mins1000	237	305179	305655	-1	D										Domain of unknown function (DUF305) [PF03713.18]					0
Ignavibacteriaceae_g_IGN3	contig_1	contig_1_238	contigs_fmt_mins1000	238	305878	307140	-1	D										Major Facilitator Superfamily [PF07690.21]; Sugar (and other) transporter [PF00083.29]; MFS_1 like family [PF12832.12]					0
Ignavibacteriaceae_g_IGN3	contig_1	contig_1_239	contigs_fmt_mins1000	239	307142	308293	-1	D			MER0087017	S01C	MER0087017 - subfamily S1C unassigned peptidases (Roseiflexus castenholzii) [S01.UPC]#S01C#{peptidase unit: 114-382}~source EAV25912~	FALSE	0.53	273	3.29e-79	Trypsin-like peptidase domain [PF13365.11]; PDZ domain [PF13180.11]; PDZ domain [PF17820.6]					0
Ignavibacteriaceae_g_IGN3	contig_1	contig_1_240	contigs_fmt_mins1000	240	308313	309719	-1	D			MER0890640	M50B	MER0890640 - subfamily M50B unassigned peptidases (Rhodopirellula baltica) [M50.UPB]#M50B#{peptidase unit: 171-438}~source K5D4B2~	TRUE	0.661	353	3.04e-105	Peptidase family M50 [PF02163.27]					0
Ignavibacteriaceae_g_IGN3	contig_1	contig_1_241	contigs_fmt_mins1000	241	309744	310007	-1	E															0
Ignavibacteriaceae_g_IGN3	contig_1	contig_1_242	contigs_fmt_mins1000	242	310075	310287	-1	E															0
Ignavibacteriaceae_g_IGN3	contig_1	contig_1_243	contigs_fmt_mins1000	243	310323	310520	-1	E															0
Ignavibacteriaceae_g_IGN3	contig_1	contig_1_244	contigs_fmt_mins1000	244	310569	311024	-1	D										Rieske [2Fe-2S] domain [PF00355.31]					0
Ignavibacteriaceae_g_IGN3	contig_1	contig_1_245	contigs_fmt_mins1000	245	311045	312199	-1	D										FAD binding domain [PF01494.24]; HI0933-like protein Rossmann domain [PF03486.19]; NAD(P)-binding Rossmann-like domain [PF13450.11]					0
Ignavibacteriaceae_g_IGN3	contig_1	contig_1_246	contigs_fmt_mins1000	246	312204	312500	-1	D										Glycogen recognition site of AMP-activated protein kinase [PF16561.10]; Carbohydrate-binding module 48 (Isoamylase N-terminal domain) [PF02922.23]					0
Ignavibacteriaceae_g_IGN3	contig_1	contig_1_247	contigs_fmt_mins1000	247	312540	312719	-1	D										YHS domain [PF04945.18]					0
Ignavibacteriaceae_g_IGN3	contig_1	contig_1_248	contigs_fmt_mins1000	248	312771	313127	-1	E															0
Ignavibacteriaceae_g_IGN3	contig_1	contig_1_249	contigs_fmt_mins1000	249	313124	313801	-1	C	K21310	methanethiol S-methyltransferase [EC:2.1.1.334]								Phospholipid methyltransferase [PF04191.18]; Isoprenylcysteine carboxyl methyltransferase (ICMT) family [PF04140.19]					0
Ignavibacteriaceae_g_IGN3	contig_1	contig_1_250	contigs_fmt_mins1000	250	313866	314021	-1	E															0
Ignavibacteriaceae_g_IGN3	contig_1	contig_1_251	contigs_fmt_mins1000	251	314191	316560	-1	D										Spermine/spermidine synthase domain [PF01564.22]					0
Ignavibacteriaceae_g_IGN3	contig_1	contig_1_252	contigs_fmt_mins1000	252	316572	317456	-1	E															0
Ignavibacteriaceae_g_IGN3	contig_1	contig_1_253	contigs_fmt_mins1000	253	317796	320012	1	D										Histidine kinase-, DNA gyrase B-, and HSP90-like ATPase [PF02518.31]; His Kinase A (phospho-acceptor) domain [PF00512.30]; HAMP domain [PF00672.30]; GHKL domain [PF14501.11]					0
Ignavibacteriaceae_g_IGN3	contig_1	contig_1_254	contigs_fmt_mins1000	254	320014	321396	1	D										Sigma-54 interaction domain [PF00158.31]; Sigma-54 interaction domain [PF14532.11]; Response regulator receiver domain [PF00072.29]; AAA domain (dynein-related subfamily) [PF07728.19]; Bacterial regulatory protein, Fis family [PF02954.24]					0
Ignavibacteriaceae_g_IGN3	contig_1	contig_1_255	contigs_fmt_mins1000	255	321722	321883	-1	E															0
Ignavibacteriaceae_g_IGN3	contig_1	contig_1_256	contigs_fmt_mins1000	256	321932	324031	-1	C	K01534	Zn2+/Cd2+-exporting ATPase [EC:7.2.2.12 7.2.2.21]								E1-E2 ATPase [PF00122.25]; haloacid dehalogenase-like hydrolase [PF00702.31]; Heavy-metal-associated domain [PF00403.31]					0
Ignavibacteriaceae_g_IGN3	contig_1	contig_1_257	contigs_fmt_mins1000	257	324059	324715	-1	C	K08970	nickel/cobalt transporter (NicO) family protein													0
Ignavibacteriaceae_g_IGN3	contig_1	contig_1_258	contigs_fmt_mins1000	258	324727	325077	-1	E															0
Ignavibacteriaceae_g_IGN3	contig_1	contig_1_259	contigs_fmt_mins1000	259	325116	326171	-1	E															0
Ignavibacteriaceae_g_IGN3	contig_1	contig_1_260	contigs_fmt_mins1000	260	326188	327060	-1	D										Anaphase-promoting complex, cyclosome, subunit 3 [PF12895.12]; Tetratricopeptide repeat [PF13429.11]; Plant specific mitochondrial import receptor subunit TOM20 [PF06552.17]; Tetratricopeptide repeat [PF13371.11]					0
Ignavibacteriaceae_g_IGN3	contig_1	contig_1_261	contigs_fmt_mins1000	261	327137	327478	-1	C	K04751	nitrogen regulatory protein P-II 1								Nitrogen regulatory protein P-II [PF00543.27]					0
Ignavibacteriaceae_g_IGN3	contig_1	contig_1_262	contigs_fmt_mins1000	262	327546	330650	-1	C	K15726	heavy metal efflux system protein								AcrB/AcrD/AcrF family [PF00873.24]; MMPL family [PF03176.20]					0
Ignavibacteriaceae_g_IGN3	contig_1	contig_1_263	contigs_fmt_mins1000	263	330662	331627	-1	D										Barrel-sandwich domain of CusB or HlyD membrane-fusion [PF16576.10]					0
Ignavibacteriaceae_g_IGN3	contig_1	contig_1_264	contigs_fmt_mins1000	264	331651	332916	-1	C	K15725	outer membrane protein, heavy metal efflux system								Outer membrane efflux protein [PF02321.23]					0
Ignavibacteriaceae_g_IGN3	contig_1	contig_1_265	contigs_fmt_mins1000	265	332979	333440	-1	E															0
Ignavibacteriaceae_g_IGN3	contig_1	contig_1_266	contigs_fmt_mins1000	266	333930	335189	1	E															0
Ignavibacteriaceae_g_IGN3	contig_1	contig_1_267	contigs_fmt_mins1000	267	335204	336910	1	C	K07798	membrane fusion protein, copper/silver efflux system								Barrel-sandwich domain of CusB or HlyD membrane-fusion [PF16576.10]; HlyD family secretion protein [PF13437.11]; Heavy metal binding domain [PF19335.4]; Cation efflux system protein CusB domain 1 [PF00529.25]					0
Ignavibacteriaceae_g_IGN3	contig_1	contig_1_268	contigs_fmt_mins1000	268	336930	340118	1	C	K07787	copper/silver efflux system protein								AcrB/AcrD/AcrF family [PF00873.24]					0
Ignavibacteriaceae_g_IGN3	contig_1	contig_1_269	contigs_fmt_mins1000	269	340130	340426	1	E															0
Ignavibacteriaceae_g_IGN3	contig_1	contig_1_270	contigs_fmt_mins1000	270	340427	340525	1	E															0
Ignavibacteriaceae_g_IGN3	contig_1	contig_1_271	contigs_fmt_mins1000	271	340542	340880	1	D										Nitrogen regulatory protein P-II [PF00543.27]					0
Ignavibacteriaceae_g_IGN3	contig_1	contig_1_272	contigs_fmt_mins1000	272	340932	341360	1	D										Heavy metal binding domain [PF19335.4]					0
Ignavibacteriaceae_g_IGN3	contig_1	contig_1_273	contigs_fmt_mins1000	273	341428	342411	1	D										Double zinc ribbon [PF12773.12]					0
Ignavibacteriaceae_g_IGN3	contig_1	contig_1_274	contigs_fmt_mins1000	274	342425	343108	1	D										Membrane iron-sulfur containing protein FtrD-like [PF10080.14]; zinc-ribbon domain [PF13248.11]; zinc-ribbon domain [PF13240.11]					0
Ignavibacteriaceae_g_IGN3	contig_1	contig_1_275	contigs_fmt_mins1000	275	343142	344320	1	C	K02004	putative ABC transport system permease protein								FtsX-like permease family [PF02687.26]					0
Ignavibacteriaceae_g_IGN3	contig_1	contig_1_276	contigs_fmt_mins1000	276	344329	344997	1	C	K02003	putative ABC transport system ATP-binding protein								ABC transporter [PF00005.32]					0
Ignavibacteriaceae_g_IGN3	contig_1	contig_1_277	contigs_fmt_mins1000	277	344991	345209	1	D										YHS domain [PF04945.18]					0
Ignavibacteriaceae_g_IGN3	contig_1	contig_1_278	contigs_fmt_mins1000	278	345249	346193	1	D										Tetratricopeptide repeat [PF13429.11]; Anaphase-promoting complex, cyclosome, subunit 3 [PF12895.12]; Tetratricopeptide repeat [PF14559.11]					0
Ignavibacteriaceae_g_IGN3	contig_1	contig_1_279	contigs_fmt_mins1000	279	346226	346711	1	E															0
Ignavibacteriaceae_g_IGN3	contig_1	contig_1_280	contigs_fmt_mins1000	280	346718	347581	1	D										Protein of unknown function (DUF3187) [PF11383.13]					0
Ignavibacteriaceae_g_IGN3	contig_1	contig_1_281	contigs_fmt_mins1000	281	347622	348680	1	D										Predicted membrane protein (DUF2231) [PF09990.14]					0
Ignavibacteriaceae_g_IGN3	contig_1	contig_1_282	contigs_fmt_mins1000	282	348728	351043	-1	D										Primase C terminal 2 (PriCT-2) [PF08707.16]; Bifunctional DNA primase/polymerase, N-terminal [PF09250.16]					0
Ignavibacteriaceae_g_IGN3	contig_1	contig_1_283	contigs_fmt_mins1000	283	351092	352120	-1	D										Phage integrase family [PF00589.27]					0
Ignavibacteriaceae_g_IGN3	contig_1	contig_1_284	contigs_fmt_mins1000	284	352145	352474	-1	E															0
Ignavibacteriaceae_g_IGN3	contig_1	contig_1_285	contigs_fmt_mins1000	285	352578	354329	-1	D										Queuosine biosynthesis protein QueC [PF06508.18]					0
Ignavibacteriaceae_g_IGN3	contig_1	contig_1_286	contigs_fmt_mins1000	286	354326	355108	-1	E															0
Ignavibacteriaceae_g_IGN3	contig_1	contig_1_287	contigs_fmt_mins1000	287	355322	356647	1	D										Putative ATP-dependent DNA helicase recG C-terminal [PF13749.11]; Schlafen, AlbA_2 [PF04326.19]; Transcriptional regulator DIP2311-like, C-terminal domain [PF22168.1]					0
Ignavibacteriaceae_g_IGN3	contig_1	contig_1_288	contigs_fmt_mins1000	288	357706	358233	1	C	K01174	micrococcal nuclease [EC:3.1.31.1]								Staphylococcal nuclease homologue [PF00565.22]					0
Ignavibacteriaceae_g_IGN3	contig_1	contig_1_289	contigs_fmt_mins1000	289	358456	358722	1	E															0
Ignavibacteriaceae_g_IGN3	contig_1	contig_1_290	contigs_fmt_mins1000	290	358855	359538	1	E															0
Ignavibacteriaceae_g_IGN3	contig_1	contig_1_291	contigs_fmt_mins1000	291	360333	360530	1	E															0
Ignavibacteriaceae_g_IGN3	contig_1	contig_1_292	contigs_fmt_mins1000	292	360527	360706	1	E															0
Ignavibacteriaceae_g_IGN3	contig_1	contig_1_293	contigs_fmt_mins1000	293	361010	362107	-1	C	K21071	ATP-dependent phosphofructokinase / diphosphate-dependent phosphofructokinase [EC:2.7.1.11 2.7.1.90]								Phosphofructokinase [PF00365.25]					0
Ignavibacteriaceae_g_IGN3	contig_1	contig_1_294	contigs_fmt_mins1000	294	362123	363046	-1	C	K03471	ribonuclease HIII [EC:3.1.26.4]								Ribonuclease HII [PF01351.23]					0
Ignavibacteriaceae_g_IGN3	contig_1	contig_1_295	contigs_fmt_mins1000	295	363123	363452	1	E															0
Ignavibacteriaceae_g_IGN3	contig_1	contig_1_296	contigs_fmt_mins1000	296	363481	363906	-1	C	K03642	peptidoglycan lytic transglycosylase [EC:4.2.2.29]								Lytic transglycolase [PF03330.23]					0
Ignavibacteriaceae_g_IGN3	contig_1	contig_1_297	contigs_fmt_mins1000	297	363911	364606	-1	C	K09761	16S rRNA (uracil1498-N3)-methyltransferase [EC:2.1.1.193]								RNA methyltransferase domain [PF04452.19]; RNA methyltransferase PUA domain [PF20260.3]					0
Ignavibacteriaceae_g_IGN3	contig_1	contig_1_298	contigs_fmt_mins1000	298	364590	365936	-1	D										Omp85 superfamily domain [PF01103.28]					0
Ignavibacteriaceae_g_IGN3	contig_1	contig_1_299	contigs_fmt_mins1000	299	365977	368865	-1	C	K00281	glycine cleavage system P protein (glycine dehydrogenase) [EC:1.4.4.2]								Glycine cleavage system P-protein [PF02347.21]; Glycine dehydrogenase, C-terminal domain [PF21478.2]					0
Ignavibacteriaceae_g_IGN3	contig_1	contig_1_300	contigs_fmt_mins1000	300	368978	369754	-1	C	K03685	ribonuclease III [EC:3.1.26.3]								Ribonuclease-III-like [PF14622.11]; Ribonuclease III domain [PF00636.31]; Double-stranded RNA binding motif [PF00035.31]					0
Ignavibacteriaceae_g_IGN3	contig_1	contig_1_301	contigs_fmt_mins1000	301	369757	371004	-1	C	K09458	3-oxoacyl-[acyl-carrier-protein] synthase II [EC:2.3.1.179]								Beta-ketoacyl synthase, N-terminal domain [PF00109.31]; Beta-ketoacyl synthase, C-terminal domain [PF02801.27]					0
Ignavibacteriaceae_g_IGN3	contig_1	contig_1_302	contigs_fmt_mins1000	302	371087	371320	-1	C	K02078	acyl carrier protein								Acyl-carrier [PF14573.11]; Phosphopantetheine attachment site [PF00550.30]					0
Ignavibacteriaceae_g_IGN3	contig_1	contig_1_303	contigs_fmt_mins1000	303	371413	372189	-1	C	K00059	3-oxoacyl-[acyl-carrier protein] reductase [EC:1.1.1.100]								Enoyl-(Acyl carrier protein) reductase [PF13561.11]; short chain dehydrogenase [PF00106.30]; KR domain [PF08659.15]					0
Ignavibacteriaceae_g_IGN3	contig_1	contig_1_304	contigs_fmt_mins1000	304	372182	372787	-1	D										Protein of unknown function (DUF3109) [PF11307.13]					0
Ignavibacteriaceae_g_IGN3	contig_1	contig_1_305	contigs_fmt_mins1000	305	372787	373701	-1	C	K00645	[acyl-carrier-protein] S-malonyltransferase [EC:2.3.1.39]								Acyl transferase domain [PF00698.26]					0
Ignavibacteriaceae_g_IGN3	contig_1	contig_1_306	contigs_fmt_mins1000	306	373725	374723	-1	C	K00648	3-oxoacyl-[acyl-carrier-protein] synthase III [EC:2.3.1.180]								3-Oxoacyl-[acyl-carrier-protein (ACP)] synthase III C terminal [PF08541.15]; 3-Oxoacyl-[acyl-carrier-protein (ACP)] synthase III [PF08545.15]; Thiolase, N-terminal domain [PF00108.28]; Hydroxymethylglutaryl-coenzyme A synthase N terminal [PF01154.22]					0
Ignavibacteriaceae_g_IGN3	contig_1	contig_1_307	contigs_fmt_mins1000	307	374737	375765	-1	C	K03621	phosphate acyltransferase [EC:2.3.1.274]								Fatty acid synthesis protein [PF02504.20]					0
Ignavibacteriaceae_g_IGN3	contig_1	contig_1_308	contigs_fmt_mins1000	308	375788	375967	-1	C	K02911	large subunit ribosomal protein L32								Ribosomal L32p protein family [PF01783.28]					0
Ignavibacteriaceae_g_IGN3	contig_1	contig_1_309	contigs_fmt_mins1000	309	375988	376494	-1	C	K07040	DUF177 domain-containing protein								Large ribosomal RNA subunit accumulation protein YceD [PF02620.22]					0
Ignavibacteriaceae_g_IGN3	contig_1	contig_1_310	contigs_fmt_mins1000	310	376820	377776	1	C	K24131	protease PrsW [EC:3.4.-.-]	MER0317741	M82	MER0317741 - family M82 unassigned peptidases (Ignavibacterium album) [M82.UPW]#M82#{peptidase unit: 25-229}~source YP_005846972~	FALSE	0.639	259	3.02e-75	PrsW family intramembrane metalloprotease [PF13367.11]					0
Ignavibacteriaceae_g_IGN3	contig_1	contig_1_311	contigs_fmt_mins1000	311	377777	378463	1	E															0
Ignavibacteriaceae_g_IGN3	contig_1	contig_1_312	contigs_fmt_mins1000	312	378460	379041	1	C	K00969	nicotinate-nucleotide adenylyltransferase [EC:2.7.7.18]								Cytidylyltransferase-like [PF01467.31]					0
Ignavibacteriaceae_g_IGN3	contig_1	contig_1_313	contigs_fmt_mins1000	313	379042	379962	1	C	K01784	UDP-glucose 4-epimerase [EC:5.1.3.2]								GDP-mannose 4,6 dehydratase [PF16363.10]; NAD dependent epimerase/dehydratase family [PF01370.26]; 3-beta hydroxysteroid dehydrogenase/isomerase family [PF01073.24]; Polysaccharide biosynthesis protein [PF02719.20]; RmlD substrate binding domain [PF04321.22]; Male sterility protein [PF07993.17]; NmrA-like family [PF05368.18]					0
Ignavibacteriaceae_g_IGN3	contig_1	contig_1_314	contigs_fmt_mins1000	314	379967	380920	1	C	K07588	GTPase [EC:3.6.5.-]								Methylmalonyl Co-A mutase-associated GTPase MeaB [PF03308.21]					0
Ignavibacteriaceae_g_IGN3	contig_1	contig_1_315	contigs_fmt_mins1000	315	380931	382088	1	C	K00248	butyryl-CoA dehydrogenase [EC:1.3.8.1]								Acyl-CoA dehydrogenase, C-terminal domain [PF00441.29]; Acyl-CoA dehydrogenase, N-terminal domain [PF02771.21]; Acyl-CoA dehydrogenase, middle domain [PF02770.24]; Acyl-CoA dehydrogenase, C-terminal domain [PF08028.16]					0
Ignavibacteriaceae_g_IGN3	contig_1	contig_1_316	contigs_fmt_mins1000	316	382092	383747	1	C	K01969	3-methylcrotonyl-CoA carboxylase beta subunit [EC:6.4.1.4]								Carboxyl transferase domain [PF01039.27]					0
Ignavibacteriaceae_g_IGN3	contig_1	contig_1_317	contigs_fmt_mins1000	317	383757	384410	-1	D										Response regulator receiver domain [PF00072.29]; Bacterial regulatory proteins, luxR family [PF00196.24]					0
Ignavibacteriaceae_g_IGN3	contig_1	contig_1_318	contigs_fmt_mins1000	318	384453	386252	-1	D										MalT-like TPR region [PF17874.6]					0
Ignavibacteriaceae_g_IGN3	contig_1	contig_1_319	contigs_fmt_mins1000	319	386332	386991	1	E															0
Ignavibacteriaceae_g_IGN3	contig_1	contig_1_320	contigs_fmt_mins1000	320	386988	388343	1	C	K02481	two-component system, NtrC family, response regulator								Sigma-54 interaction domain [PF00158.31]; Sigma-54 interaction domain [PF14532.11]; Response regulator receiver domain [PF00072.29]; Bacterial regulatory protein, Fis family [PF02954.24]					0
Ignavibacteriaceae_g_IGN3	contig_1	contig_1_321	contigs_fmt_mins1000	321	388343	388687	1	C	K02503	histidine triad (HIT) family protein [EC:3.9.1.-]								Scavenger mRNA decapping enzyme C-term binding [PF11969.13]; HIT domain [PF01230.28]					0
Ignavibacteriaceae_g_IGN3	contig_1	contig_1_322	contigs_fmt_mins1000	322	388709	389902	-1	C	K02346	DNA polymerase IV [EC:2.7.7.7]								impB/mucB/samB family [PF00817.25]; impB/mucB/samB family C-terminal domain [PF11799.13]; DNA polymerase-iota, thumb domain [PF21999.1]; IMS family HHH motif [PF11798.13]					0
Ignavibacteriaceae_g_IGN3	contig_1	contig_1_323	contigs_fmt_mins1000	323	389998	390879	-1	D										Protein of unknown function DUF72 [PF01904.23]					0
Ignavibacteriaceae_g_IGN3	contig_1	contig_1_324	contigs_fmt_mins1000	324	390936	391559	-1	C	K01356	repressor LexA [EC:3.4.21.88]	MER1329842	S24	MER1329842 - family S24 unassigned peptidases () [S24.UPW]#S24#{peptidase unit: 87-202}~source OIP62018~	FALSE	0.843	203	7.87e-58	Peptidase S24-like [PF00717.28]; LexA DNA binding domain [PF01726.21]					0
Ignavibacteriaceae_g_IGN3	contig_1	contig_1_325	contigs_fmt_mins1000	325	391695	395192	-1	D										Response regulator receiver domain [PF00072.29]; PAS fold [PF00989.30]; PAS domain [PF13426.12]; His Kinase A (phospho-acceptor) domain [PF00512.30]					0
Ignavibacteriaceae_g_IGN3	contig_1	contig_1_326	contigs_fmt_mins1000	326	395189	396475	-1	E															0
Ignavibacteriaceae_g_IGN3	contig_1	contig_1_327	contigs_fmt_mins1000	327	396472	398049	-1	E															0
Ignavibacteriaceae_g_IGN3	contig_1	contig_1_328	contigs_fmt_mins1000	328	398064	399959	-1	D										Beta-galactosidase trimerisation domain [PF08532.15]; Polysaccharide deacetylase [PF01522.26]					0
Ignavibacteriaceae_g_IGN3	contig_1	contig_1_329	contigs_fmt_mins1000	329	399950	400402	-1	E															0
Ignavibacteriaceae_g_IGN3	contig_1	contig_1_330	contigs_fmt_mins1000	330	400403	401833	-1	C	K11936	poly-beta-1,6-N-acetyl-D-glucosamine synthase [EC:2.4.1.-]								Glycosyltransferase like family 2 [PF13641.11]; Glycosyl transferase family group 2 [PF13632.11]; Chitin synthase [PF03142.20]; Glycosyl transferase family 2 [PF00535.31]; Glycosyl transferase family 21 [PF13506.11]; Cellulose synthase [PF03552.19]	GT2_Glycos_transf_2; GT2_Glyco_tranf_2_3; GT2_Glyco_trans_2_3	GT2 cellulose synthase (EC 2.4.1.12); chitin synthase (EC 2.4.1.16); dolichyl-phosphate beta-D-mannosyltransferase (EC 2.4.1.83); dolichyl-phosphate beta-glucosyltransferase (EC 2.4.1.117); N-acetylglucosaminyltransferase (EC 2.4.1.-); N-acetylgalactosaminyltransferase (EC 2.4.1.-); hyaluronan synthase (EC 2.4.1.212); chitin oligosaccharide synthase (EC 2.4.1.-); beta-1,3-glucan synthase (EC 2.4.…		GT2_Glycos_transf_2.hmm	0
Ignavibacteriaceae_g_IGN3	contig_1	contig_1_331	contigs_fmt_mins1000	331	402010	404856	-1	D										Tetratricopeptide repeat [PF13429.11]; Anaphase-promoting complex, cyclosome, subunit 3 [PF12895.12]					0
Ignavibacteriaceae_g_IGN3	contig_1	contig_1_332	contigs_fmt_mins1000	332	404872	406077	-1	D										KaiC [PF06745.18]					0
Ignavibacteriaceae_g_IGN3	contig_1	contig_1_333	contigs_fmt_mins1000	333	406254	407945	-1	C	K01179	endoglucanase [EC:3.2.1.4]								Glycosyl hydrolase family 9 [PF00759.24]; Cellulase N-terminal ig-like domain [PF02927.19]	GH9	GH9 endoglucanase (EC 3.2.1.4); endo-beta-1,3(4)-glucanase / lichenase-laminarinase (EC 3.2.1.6); lichenase / endo-beta-1,3-1,4-glucanase (EC 3.2.1.73); exo-beta-1,4-glucanase / cellodextrinase (EC 3.2.1.74); cellobiohydrolase (EC 3.2.1.91); xyloglucan-specific endo-beta-1,4-glucanase / endo-xyloglucanase (EC 3.2.1.151); exo-beta-glucosaminidase (EC 3.2.1.165); endo-beta-1,4-glucanase (xanthanase…	3.2.1.151,3.2.1.165,3.2.1.176,3.2.1.4,3.2.1.6,3.2.1.73,3.2.1.74,3.2.1.91,3.2.1.-,3.2.1.8	GH9.hmm	0
Ignavibacteriaceae_g_IGN3	contig_1	contig_1_334	contigs_fmt_mins1000	334	407948	408577	-1	D										Fatty acid hydroxylase [PF04116.18]					0
Ignavibacteriaceae_g_IGN3	contig_1	contig_1_335	contigs_fmt_mins1000	335	408768	410327	1	C	K03308	neurotransmitter:Na+ symporter, NSS family								Sodium:neurotransmitter symporter family [PF00209.23]					0
Ignavibacteriaceae_g_IGN3	contig_1	contig_1_336	contigs_fmt_mins1000	336	410327	410440	1	E															0
Ignavibacteriaceae_g_IGN3	contig_1	contig_1_337	contigs_fmt_mins1000	337	410526	412544	-1	C	K10536	agmatine deiminase [EC:3.5.3.12]								Porphyromonas-type peptidyl-arginine deiminase [PF04371.20]; Secretion system C-terminal sorting domain [PF18962.5]					0
Ignavibacteriaceae_g_IGN3	contig_1	contig_1_338	contigs_fmt_mins1000	338	412766	414877	-1	D										Secretion system C-terminal sorting domain [PF18962.5]					0
Ignavibacteriaceae_g_IGN3	contig_1	contig_1_339	contigs_fmt_mins1000	339	415347	416084	-1	C	K03218	23S rRNA (guanosine2251-2'-O)-methyltransferase [EC:2.1.1.185]								SpoU rRNA Methylase family [PF00588.24]; RNA 2'-O ribose methyltransferase substrate binding [PF08032.17]					0
Ignavibacteriaceae_g_IGN3	contig_1	contig_1_340	contigs_fmt_mins1000	340	416188	417444	-1	C	K01892	histidyl-tRNA synthetase [EC:6.1.1.21]								Histidyl-tRNA synthetase [PF13393.11]; Anticodon binding domain [PF03129.25]					0
Ignavibacteriaceae_g_IGN3	contig_1	contig_1_341	contigs_fmt_mins1000	341	417546	418016	-1	C	K02768	fructose PTS system EIIA component [EC:2.7.1.202]								Phosphoenolpyruvate-dependent sugar phosphotransferase system, EIIA 2 [PF00359.27]					0
Ignavibacteriaceae_g_IGN3	contig_1	contig_1_342	contigs_fmt_mins1000	342	418116	418601	-1	D										Anaphase-promoting complex, cyclosome, subunit 3 [PF12895.12]; Tetratricopeptide repeat [PF00515.33]					0
Ignavibacteriaceae_g_IGN3	contig_1	contig_1_343	contigs_fmt_mins1000	343	418779	421925	-1	C	K15726	heavy metal efflux system protein								AcrB/AcrD/AcrF family [PF00873.24]					0
Ignavibacteriaceae_g_IGN3	contig_1	contig_1_344	contigs_fmt_mins1000	344	421936	422913	-1	D										Barrel-sandwich domain of CusB or HlyD membrane-fusion [PF16576.10]; HlyD family secretion protein [PF13437.11]					0
Ignavibacteriaceae_g_IGN3	contig_1	contig_1_345	contigs_fmt_mins1000	345	423026	424279	-1	C	K15725	outer membrane protein, heavy metal efflux system								Outer membrane efflux protein [PF02321.23]					0
Ignavibacteriaceae_g_IGN3	contig_1	contig_1_346	contigs_fmt_mins1000	346	424354	424686	-1	E															0
Ignavibacteriaceae_g_IGN3	contig_1	contig_1_347	contigs_fmt_mins1000	347	424799	425974	-1	C	K07495	putative transposase								Domain of unknown function (DUF4372) [PF14294.11]; Transposase DDE domain [PF01609.26]; Transposase DDE domain group 1 [PF13701.11]					0
Ignavibacteriaceae_g_IGN3	contig_1	contig_1_348	contigs_fmt_mins1000	348	426232	426603	-1	D										YHS domain [PF04945.18]					0
Ignavibacteriaceae_g_IGN3	contig_1	contig_1_349	contigs_fmt_mins1000	349	426738	426839	-1	E															0
Ignavibacteriaceae_g_IGN3	contig_1	contig_1_350	contigs_fmt_mins1000	350	426841	427239	-1	D										Heavy metal binding domain [PF19335.4]					0
Ignavibacteriaceae_g_IGN3	contig_1	contig_1_351	contigs_fmt_mins1000	351	427550	430714	-1	C	K07787	copper/silver efflux system protein								AcrB/AcrD/AcrF family [PF00873.24]					0
Ignavibacteriaceae_g_IGN3	contig_1	contig_1_352	contigs_fmt_mins1000	352	430828	432507	-1	C	K07798	membrane fusion protein, copper/silver efflux system								Barrel-sandwich domain of CusB or HlyD membrane-fusion [PF16576.10]; HlyD family secretion protein [PF13437.11]; Heavy metal binding domain [PF19335.4]; Cation efflux system protein CusB domain 1 [PF00529.25]					0
Ignavibacteriaceae_g_IGN3	contig_1	contig_1_353	contigs_fmt_mins1000	353	432636	433889	-1	D										Outer membrane efflux protein [PF02321.23]					0
Ignavibacteriaceae_g_IGN3	contig_1	contig_1_354	contigs_fmt_mins1000	354	434031	434450	-1	E															0
Ignavibacteriaceae_g_IGN3	contig_1	contig_1_355	contigs_fmt_mins1000	355	434641	436137	-1	C	K03385	nitrite reductase (cytochrome c-552) [EC:1.7.2.2]								Cytochrome c552 [PF02335.20]					4
Ignavibacteriaceae_g_IGN3	contig_1	contig_1_356	contigs_fmt_mins1000	356	436165	436755	-1	C	K15876	cytochrome c nitrite reductase small subunit								NapC/NirT cytochrome c family, N-terminal region [PF03264.19]					4
Ignavibacteriaceae_g_IGN3	contig_1	contig_1_357	contigs_fmt_mins1000	357	437124	438236	-1	C	K02574	ferredoxin-type protein NapH								4Fe-4S dicluster domain [PF14697.11]; 4Fe-4S dicluster domain [PF13187.11]; 4Fe-4S dicluster domain [PF13237.11]					0
Ignavibacteriaceae_g_IGN3	contig_1	contig_1_358	contigs_fmt_mins1000	358	438271	438702	-1	D										Iron-dependent Transcriptional regulator [PF02082.25]					0
Ignavibacteriaceae_g_IGN3	contig_1	contig_1_359	contigs_fmt_mins1000	359	438976	440250	1	E															1
Ignavibacteriaceae_g_IGN3	contig_1	contig_1_360	contigs_fmt_mins1000	360	440307	440744	1	C	K15977	putative oxidoreductase													0
Ignavibacteriaceae_g_IGN3	contig_1	contig_1_361	contigs_fmt_mins1000	361	440912	441541	-1	C	K03752	molybdenum cofactor guanylyltransferase [EC:2.7.7.77]								MobA-like NTP transferase domain [PF12804.12]					0
Ignavibacteriaceae_g_IGN3	contig_1	contig_1_362	contigs_fmt_mins1000	362	441577	442653	-1	E															0
Ignavibacteriaceae_g_IGN3	contig_1	contig_1_363	contigs_fmt_mins1000	363	442661	443311	-1	E															0
Ignavibacteriaceae_g_IGN3	contig_1	contig_1_364	contigs_fmt_mins1000	364	443459	444766	-1	D										Radical SAM superfamily [PF04055.26]; 4Fe-4S single cluster domain [PF13353.11]					0
Ignavibacteriaceae_g_IGN3	contig_1	contig_1_365	contigs_fmt_mins1000	365	444850	445317	-1	E															0
Ignavibacteriaceae_g_IGN3	contig_1	contig_1_366	contigs_fmt_mins1000	366	445918	447009	1	D										Voltage-dependent anion channel [PF03595.22]					0
Ignavibacteriaceae_g_IGN3	contig_1	contig_1_367	contigs_fmt_mins1000	367	447142	448617	-1	C	K02575	MFS transporter, NNP family, nitrate/nitrite transporter								Major Facilitator Superfamily [PF07690.21]					0
Ignavibacteriaceae_g_IGN3	contig_1	contig_1_368	contigs_fmt_mins1000	368	448658	449386	-1	C	K00374	nitrate reductase gamma subunit [EC:1.7.5.1 1.7.99.-]								Nitrate reductase gamma subunit [PF02665.19]					0
Ignavibacteriaceae_g_IGN3	contig_1	contig_1_369	contigs_fmt_mins1000	369	449396	450055	-1	C	K00373	nitrate reductase molybdenum cofactor assembly chaperone NarJ/NarW													0
Ignavibacteriaceae_g_IGN3	contig_1	contig_1_370	contigs_fmt_mins1000	370	450059	450208	-1	E															0
Ignavibacteriaceae_g_IGN3	contig_1	contig_1_371	contigs_fmt_mins1000	371	450153	451703	-1	C	K00371	nitrate reductase / nitrite oxidoreductase, beta subunit [EC:1.7.5.1 1.7.99.-]								4Fe-4S dicluster domain [PF13247.11]; Respiratory nitrate reductase beta C-terminal [PF14711.11]; 4Fe-4S dicluster domain [PF13237.11]					1
Ignavibacteriaceae_g_IGN3	contig_1	contig_1_372	contigs_fmt_mins1000	372	451810	455418	-1	C	K00370	nitrate reductase / nitrite oxidoreductase, alpha subunit [EC:1.7.5.1 1.7.99.-]								Molybdopterin oxidoreductase [PF00384.27]; Molydopterin dinucleotide binding domain [PF01568.26]					0
Ignavibacteriaceae_g_IGN3	contig_1	contig_1_373	contigs_fmt_mins1000	373	455446	456330	-1	E															2
Ignavibacteriaceae_g_IGN3	contig_1	contig_1_374	contigs_fmt_mins1000	374	456738	458366	1	C	K08659	dipeptidase [EC:3.4.-.-]	MER0239038	C69	MER0239038 - family C69 unassigned peptidases (Porphyromonas endodontalis) [C69.UPW]#C69#{peptidase unit: 26-512}~source EEN83044~	FALSE	0.534	489	7.12e-151	Peptidase family C69 [PF03577.20]					0
Ignavibacteriaceae_g_IGN3	contig_1	contig_1_375	contigs_fmt_mins1000	375	458585	459004	-1	D										Iron-dependent Transcriptional regulator [PF02082.25]					0
Ignavibacteriaceae_g_IGN3	contig_1	contig_1_376	contigs_fmt_mins1000	376	459017	459805	-1	C	K19341	Cu-processing system permease protein													0
Ignavibacteriaceae_g_IGN3	contig_1	contig_1_377	contigs_fmt_mins1000	377	459796	460512	-1	D										ABC transporter [PF00005.32]					0
Ignavibacteriaceae_g_IGN3	contig_1	contig_1_378	contigs_fmt_mins1000	378	460509	461753	-1	C	K07218	nitrous oxidase accessory protein								Periplasmic copper-binding protein (NosD) [PF05048.18]					0
Ignavibacteriaceae_g_IGN3	contig_1	contig_1_379	contigs_fmt_mins1000	379	461754	462203	-1	C	K19342	copper chaperone NosL								NosL [PF05573.17]					0
Ignavibacteriaceae_g_IGN3	contig_1	contig_1_380	contigs_fmt_mins1000	380	462193	462774	-1	C	K19342	copper chaperone NosL													0
Ignavibacteriaceae_g_IGN3	contig_1	contig_1_381	contigs_fmt_mins1000	381	462829	464787	-1	C	K00376	nitrous-oxide reductase [EC:1.7.2.4]								Nitrous oxide reductase propeller repeat [PF18764.6]					0
Ignavibacteriaceae_g_IGN3	contig_1	contig_1_382	contigs_fmt_mins1000	382	464810	465298	-1	E															1
Ignavibacteriaceae_g_IGN3	contig_1	contig_1_383	contigs_fmt_mins1000	383	465413	465943	-1	E															0
Ignavibacteriaceae_g_IGN3	contig_1	contig_1_384	contigs_fmt_mins1000	384	465953	466267	-1	D										Cupin domain [PF07883.16]					0
Ignavibacteriaceae_g_IGN3	contig_1	contig_1_385	contigs_fmt_mins1000	385	466811	468046	1	D										DNA methylase [PF01555.23]					0
Ignavibacteriaceae_g_IGN3	contig_1	contig_1_386	contigs_fmt_mins1000	386	468391	470073	-1	D										Formate--tetrahydrofolate ligase [PF01268.24]					0
Ignavibacteriaceae_g_IGN3	contig_1	contig_1_387	contigs_fmt_mins1000	387	470486	471271	-1	D										Methyltransferase domain [PF13649.11]					0
Ignavibacteriaceae_g_IGN3	contig_1	contig_1_388	contigs_fmt_mins1000	388	471298	471999	-1	D										Oxidoreductase NAD-binding domain [PF00175.26]; Oxidoreductase FAD-binding domain [PF00970.29]					0
Ignavibacteriaceae_g_IGN3	contig_1	contig_1_389	contigs_fmt_mins1000	389	472009	472146	-1	E															0
Ignavibacteriaceae_g_IGN3	contig_1	contig_1_390	contigs_fmt_mins1000	390	472243	472587	-1	C	K01607	4-carboxymuconolactone decarboxylase [EC:4.1.1.44]								Carboxymuconolactone decarboxylase family [PF02627.25]					0
Ignavibacteriaceae_g_IGN3	contig_1	contig_1_391	contigs_fmt_mins1000	391	472660	473145	-1	E															0
Ignavibacteriaceae_g_IGN3	contig_1	contig_1_392	contigs_fmt_mins1000	392	473557	473913	-1	D										Inactive DUF488-N3 subclade [PF22752.1]; Active DUF488-N3 subclade [PF22751.1]; Domain of unknown function DUF488 [PF04343.18]					0
Ignavibacteriaceae_g_IGN3	contig_1	contig_1_393	contigs_fmt_mins1000	393	473950	474621	-1	D										Oxidoreductase NAD-binding domain [PF00175.26]; Oxidoreductase FAD-binding domain [PF00970.29]					0
Ignavibacteriaceae_g_IGN3	contig_1	contig_1_394	contigs_fmt_mins1000	394	474670	475131	-1	D										Carboxymuconolactone decarboxylase family [PF02627.25]					0
Ignavibacteriaceae_g_IGN3	contig_1	contig_1_395	contigs_fmt_mins1000	395	475199	475579	-1	E															0
Ignavibacteriaceae_g_IGN3	contig_1	contig_1_396	contigs_fmt_mins1000	396	475698	476156	-1	D										Carboxymuconolactone decarboxylase family [PF02627.25]					0
Ignavibacteriaceae_g_IGN3	contig_1	contig_1_397	contigs_fmt_mins1000	397	476224	476955	-1	C	K07322	regulator of cell morphogenesis and NO signaling								Domain of Unknown function (DUF542) [PF04405.19]; Hemerythrin HHE cation binding domain [PF01814.28]					0
Ignavibacteriaceae_g_IGN3	contig_1	contig_1_398	contigs_fmt_mins1000	398	476970	477275	-1	D										Cupin domain [PF07883.16]					0
Ignavibacteriaceae_g_IGN3	contig_1	contig_1_399	contigs_fmt_mins1000	399	477401	478804	-1	C	K03885	NADH:quinone reductase (non-electrogenic) [EC:1.6.5.9]								Pyridine nucleotide-disulphide oxidoreductase [PF07992.19]; Pyridine nucleotide-disulphide oxidoreductase [PF00070.32]					0
Ignavibacteriaceae_g_IGN3	contig_1	contig_1_400	contigs_fmt_mins1000	400	478818	479060	-1	D										4Fe-4S dicluster domain [PF14697.11]; 4Fe-4S dicluster domain [PF13237.11]; 4Fe-4S dicluster domain [PF13187.11]; 4Fe-4S dicluster domain [PF12838.12]					0
Ignavibacteriaceae_g_IGN3	contig_1	contig_1_401	contigs_fmt_mins1000	401	479060	479515	-1	E															0
Ignavibacteriaceae_g_IGN3	contig_1	contig_1_402	contigs_fmt_mins1000	402	479519	479821	-1	D										Iron-sulfur cluster assembly protein [PF01883.24]					0
Ignavibacteriaceae_g_IGN3	contig_1	contig_1_403	contigs_fmt_mins1000	403	479826	481091	-1	E															0
Ignavibacteriaceae_g_IGN3	contig_1	contig_1_404	contigs_fmt_mins1000	404	481098	481901	-1	D										Uncharacterized conserved protein (DUF2249) [PF10006.14]; Domain of unknown function (DUF1858) [PF08984.16]					0
Ignavibacteriaceae_g_IGN3	contig_1	contig_1_405	contigs_fmt_mins1000	405	481915	482142	-1	D										Uncharacterized conserved protein (DUF2249) [PF10006.14]					0
Ignavibacteriaceae_g_IGN3	contig_1	contig_1_406	contigs_fmt_mins1000	406	482344	483039	-1	C	K21563	CRP/FNR family transcriptional regulator, dissimilatory nitrate respiration regulator								Cyclic nucleotide-binding domain [PF00027.34]; Crp-like helix-turn-helix domain [PF13545.11]					0
Ignavibacteriaceae_g_IGN3	contig_1	contig_1_407	contigs_fmt_mins1000	407	483048	484037	-1	C	K07058	membrane protein								Virulence factor BrkB [PF03631.20]					0
Ignavibacteriaceae_g_IGN3	contig_1	contig_1_408	contigs_fmt_mins1000	408	484024	486258	-1	C	K23269	phosphoribosylformylglycinamidine synthase subunit PurL [EC:6.3.5.3]								AIR synthase related protein, N-terminal domain [PF00586.29]; Formylglycinamide ribonucleotide amidotransferase linker domain [PF18072.6]; AIR synthase related protein, C-terminal domain [PF02769.27]					0
Ignavibacteriaceae_g_IGN3	contig_1	contig_1_409	contigs_fmt_mins1000	409	486837	487724	-1	C	K13236	2,4-dienoyl-CoA reductase [(3E)-enoyl-CoA-producing], mitochondrial [EC:1.3.1.124]								Enoyl-(Acyl carrier protein) reductase [PF13561.11]; short chain dehydrogenase [PF00106.30]; KR domain [PF08659.15]					0
Ignavibacteriaceae_g_IGN3	contig_1	contig_1_410	contigs_fmt_mins1000	410	487778	488287	-1	D										Transcription termination factor nusG [PF02357.24]					0
Ignavibacteriaceae_g_IGN3	contig_1	contig_1_411	contigs_fmt_mins1000	411	488520	491024	-1	D										Secretion system C-terminal sorting domain [PF18962.5]					0
Ignavibacteriaceae_g_IGN3	contig_1	contig_1_412	contigs_fmt_mins1000	412	491084	491893	-1	E															0
Ignavibacteriaceae_g_IGN3	contig_1	contig_1_413	contigs_fmt_mins1000	413	491969	494335	-1	C	K12132	eukaryotic-like serine/threonine-protein kinase [EC:2.7.11.1]								Protein kinase domain [PF00069.30]; Protein tyrosine and serine/threonine kinase [PF07714.22]; Kinase-like [PF14531.11]; PEGA domain [PF08308.16]; Fungal protein kinase [PF17667.6]; Lipopolysaccharide kinase (Kdo/WaaP) family [PF06293.19]; Lipopolysaccharide core biosynthesis protein (WaaY) [PF06176.16]					0
Ignavibacteriaceae_g_IGN3	contig_1	contig_1_414	contigs_fmt_mins1000	414	494367	496244	-1	C	K20074	PPM family protein phosphatase [EC:3.1.3.16]								Protein phosphatase 2C [PF13672.11]; Protein phosphatase 2C [PF00481.26]					0
Ignavibacteriaceae_g_IGN3	contig_1	contig_1_415	contigs_fmt_mins1000	415	496264	497751	-1	C	K08307	peptidoglycan lytic transglycosylase D [EC:4.2.2.29]								Transglycosylase SLT domain [PF01464.25]; Inner membrane component of T3SS, cytoplasmic domain [PF16697.10]; FHA domain [PF00498.31]					0
Ignavibacteriaceae_g_IGN3	contig_1	contig_1_416	contigs_fmt_mins1000	416	497794	498393	-1	D										DcrB [PF08786.16]					0
Ignavibacteriaceae_g_IGN3	contig_1	contig_1_417	contigs_fmt_mins1000	417	498395	499141	-1	E															0
Ignavibacteriaceae_g_IGN3	contig_1	contig_1_418	contigs_fmt_mins1000	418	499080	500102	-1	E															0
Ignavibacteriaceae_g_IGN3	contig_1	contig_1_419	contigs_fmt_mins1000	419	500143	501006	-1	E															0
Ignavibacteriaceae_g_IGN3	contig_1	contig_1_420	contigs_fmt_mins1000	420	501009	502160	-1	E															0
Ignavibacteriaceae_g_IGN3	contig_1	contig_1_421	contigs_fmt_mins1000	421	502132	505386	-1	D										OmpA family [PF00691.25]					0
Ignavibacteriaceae_g_IGN3	contig_1	contig_1_422	contigs_fmt_mins1000	422	505395	506471	-1	D										PAAR motif [PF05488.18]					0
Ignavibacteriaceae_g_IGN3	contig_1	contig_1_423	contigs_fmt_mins1000	423	506492	508609	-1	C	K11904	type VI secretion system secreted protein VgrG								Phage tail baseplate hub (GPD) [PF05954.16]; Type VI secretion system/phage-baseplate injector OB domain [PF04717.17]					0
Ignavibacteriaceae_g_IGN3	contig_1	contig_1_424	contigs_fmt_mins1000	424	508727	511345	-1	C	K11907	type VI secretion system protein VasG								AAA domain (Cdc48 subfamily) [PF07724.19]; AAA lid domain [PF17871.6]; C-terminal, D2-small domain, of ClpB protein [PF10431.14]; AAA domain (dynein-related subfamily) [PF07728.19]; ATPase family associated with various cellular activities (AAA) [PF00004.34]					0
Ignavibacteriaceae_g_IGN3	contig_1	contig_1_425	contigs_fmt_mins1000	425	511456	512475	-1	C	K11895	type VI secretion system protein ImpH								Type VI secretion, TssG [PF06996.16]					0
Ignavibacteriaceae_g_IGN3	contig_1	contig_1_426	contigs_fmt_mins1000	426	512439	514292	-1	C	K11896	type VI secretion system protein ImpG								Type VI secretion system, TssF [PF05947.17]					0
Ignavibacteriaceae_g_IGN3	contig_1	contig_1_427	contigs_fmt_mins1000	427	514292	514744	-1	C	K11905	type VI secretion system protein								Baseplate wedge protein gp25 [PF04965.19]					0
Ignavibacteriaceae_g_IGN3	contig_1	contig_1_428	contigs_fmt_mins1000	428	514986	515453	-1	D										Type VI secretion system effector, Hcp [PF05638.17]					0
Ignavibacteriaceae_g_IGN3	contig_1	contig_1_429	contigs_fmt_mins1000	429	515509	516978	-1	D										EvpB/VC_A0108, tail sheath N-terminal domain [PF05943.17]; EvpB/VC_A0108, tail sheath gpW/gp25-like domain [PF18945.5]					0
Ignavibacteriaceae_g_IGN3	contig_1	contig_1_430	contigs_fmt_mins1000	430	517020	517535	-1	D										Type VI secretion system, VipA, VC_A0107 or Hcp2 [PF05591.17]					0
Ignavibacteriaceae_g_IGN3	contig_1	contig_1_431	contigs_fmt_mins1000	431	517537	519240	-1	C	K11910	type VI secretion system protein VasJ								Type VI secretion, EvfE, EvfF, ImpA, BimE, VC_A0119, VasJ [PF16989.10]; ImpA, N-terminal, type VI secretion system [PF06812.17]					0
Ignavibacteriaceae_g_IGN3	contig_1	contig_1_432	contigs_fmt_mins1000	432	519274	520221	-1	C	K11890	type VI secretion system protein ImpM								TagF N-terminal domain, Type VI secretion system-associated [PF09867.14]					0
Ignavibacteriaceae_g_IGN3	contig_1	contig_1_433	contigs_fmt_mins1000	433	520225	523746	-1	C	K11891	type VI secretion system protein ImpL								IcmF-related N-terminal domain [PF14331.11]; Intracellular multiplication and human macrophage-killing [PF06761.17]; Type VI secretion protein IcmF helical domain [PF21070.2]; Type VI secretion protein IcmF C2-like domain [PF06744.17]					0
Ignavibacteriaceae_g_IGN3	contig_1	contig_1_434	contigs_fmt_mins1000	434	523791	524483	-1	C	K11892	type VI secretion system protein ImpK								Type VI secretion system protein DotU [PF09850.14]					0
Ignavibacteriaceae_g_IGN3	contig_1	contig_1_435	contigs_fmt_mins1000	435	524528	525868	-1	C	K11893	type VI secretion system protein ImpJ								Bacterial Type VI secretion, VC_A0110, EvfL, ImpJ, VasE [PF05936.17]					0
Ignavibacteriaceae_g_IGN3	contig_1	contig_1_436	contigs_fmt_mins1000	436	525921	526367	-1	C	K11906	type VI secretion system protein VasD								Type VI secretion lipoprotein, VasD, EvfM, TssJ, VC_A0113 [PF12790.12]					0
Ignavibacteriaceae_g_IGN3	contig_1	contig_1_437	contigs_fmt_mins1000	437	526411	527619	-1	D										Inner membrane component of T3SS, cytoplasmic domain [PF16697.10]; FHA domain [PF00498.31]					0
Ignavibacteriaceae_g_IGN3	contig_1	contig_1_438	contigs_fmt_mins1000	438	528766	531204	1	D										Phosphodiester glycosidase [PF09992.14]; Secretion system C-terminal sorting domain [PF18962.5]					0
Ignavibacteriaceae_g_IGN3	contig_1	contig_1_439	contigs_fmt_mins1000	439	531334	532164	-1	D										Methyltransferase domain [PF13847.11]; Methyltransferase domain [PF08241.17]; Methyltransferase domain [PF13489.11]; Methyltransferase domain [PF13649.11]; ubiE/COQ5 methyltransferase family [PF01209.23]					0
Ignavibacteriaceae_g_IGN3	contig_1	contig_1_440	contigs_fmt_mins1000	440	532155	533240	-1	D										Glycosyltransferase like family 2 [PF13641.11]; Glycosyl transferase family 2 [PF00535.31]; Glycosyl transferase family group 2 [PF13632.11]	GT2_Glycos_transf_2	GT2 cellulose synthase (EC 2.4.1.12); chitin synthase (EC 2.4.1.16); dolichyl-phosphate beta-D-mannosyltransferase (EC 2.4.1.83); dolichyl-phosphate beta-glucosyltransferase (EC 2.4.1.117); N-acetylglucosaminyltransferase (EC 2.4.1.-); N-acetylgalactosaminyltransferase (EC 2.4.1.-); hyaluronan synthase (EC 2.4.1.212); chitin oligosaccharide synthase (EC 2.4.1.-); beta-1,3-glucan synthase (EC 2.4.…		GT2_Glycos_transf_2.hmm	0
Ignavibacteriaceae_g_IGN3	contig_1	contig_1_441	contigs_fmt_mins1000	441	533247	533936	-1	C	K07501	3'-5' exonuclease								Predicted 3'-5' exonuclease related to the exonuclease domain of PolB [PF10108.14]; RNase_H superfamily [PF13482.11]					0
Ignavibacteriaceae_g_IGN3	contig_1	contig_1_442	contigs_fmt_mins1000	442	534051	534497	-1	C	K07107	acyl-CoA thioester hydrolase [EC:3.1.2.-]								Thioesterase-like superfamily [PF13279.11]; Acyl-ACP thioesterase N-terminal domain [PF01643.22]					0
Ignavibacteriaceae_g_IGN3	contig_1	contig_1_443	contigs_fmt_mins1000	443	534610	535632	-1	C	K01620	threonine aldolase [EC:4.1.2.48]								Beta-eliminating lyase [PF01212.26]					0
Ignavibacteriaceae_g_IGN3	contig_1	contig_1_444	contigs_fmt_mins1000	444	535723	537375	-1	C	K03820	apolipoprotein N-acyltransferase [EC:2.3.1.269]								Carbon-nitrogen hydrolase [PF00795.27]; Apolipoprotein N-acyltransferase N-terminal domain [PF20154.4]					0
Ignavibacteriaceae_g_IGN3	contig_1	contig_1_445	contigs_fmt_mins1000	445	537372	537980	-1	C	K03975	membrane-associated protein													0
Ignavibacteriaceae_g_IGN3	contig_1	contig_1_446	contigs_fmt_mins1000	446	537973	538470	-1	C	K01770	2-C-methyl-D-erythritol 2,4-cyclodiphosphate synthase [EC:4.6.1.12]								YgbB family [PF02542.21]					0
Ignavibacteriaceae_g_IGN3	contig_1	contig_1_447	contigs_fmt_mins1000	447	538554	538835	-1	D										Acylphosphatase [PF00708.23]					0
Ignavibacteriaceae_g_IGN3	contig_1	contig_1_448	contigs_fmt_mins1000	448	538828	539730	-1	D										Solute carrier family 35 [PF06027.17]; EamA-like transporter family [PF00892.25]; Triose-phosphate Transporter family [PF03151.21]					0
Ignavibacteriaceae_g_IGN3	contig_1	contig_1_449	contigs_fmt_mins1000	449	539767	540681	-1	C	K03595	GTPase								Ethanolamine utilisation - propanediol utilisation [PF10662.14]; MnmE helical domain [PF12631.12]; 50S ribosome-binding GTPase [PF01926.28]; KH domain [PF07650.22]; Ras family [PF00071.27]; Elongation factor Tu GTP binding domain [PF00009.32]; Ferrous iron transport protein B [PF02421.23]					0
Ignavibacteriaceae_g_IGN3	contig_1	contig_1_450	contigs_fmt_mins1000	450	540798	541304	-1	E															0
Ignavibacteriaceae_g_IGN3	contig_1	contig_1_451	contigs_fmt_mins1000	451	541301	541867	-1	C	K03088	RNA polymerase sigma-70 factor, ECF subfamily								Sigma-70, region 4 [PF08281.17]; Sigma-70 region 2 [PF04542.19]; Sigma-70, region 4 [PF04545.21]					0
Ignavibacteriaceae_g_IGN3	contig_1	contig_1_452	contigs_fmt_mins1000	452	542044	542394	1	D										Domain of unknown function (DUF6249) [PF19762.4]					0
Ignavibacteriaceae_g_IGN3	contig_1	contig_1_453	contigs_fmt_mins1000	453	542496	543455	-1	C	K00384	thioredoxin reductase (NADPH) [EC:1.8.1.9]								Pyridine nucleotide-disulphide oxidoreductase [PF07992.19]; Pyridine nucleotide-disulphide oxidoreductase [PF13738.11]; Pyridine nucleotide-disulphide oxidoreductase [PF00070.32]; Flavin-binding monooxygenase-like [PF00743.24]					0
Ignavibacteriaceae_g_IGN3	contig_1	contig_1_454	contigs_fmt_mins1000	454	543540	544466	-1	C	K18979	epoxyqueuosine reductase [EC:1.17.99.6]								4Fe-4S double cluster binding domain [PF13484.11]; Epoxyqueuosine reductase QueG, DUF1730 [PF08331.15]					0
Ignavibacteriaceae_g_IGN3	contig_1	contig_1_455	contigs_fmt_mins1000	455	544599	545444	-1	D										Metallo-beta-lactamase superfamily [PF00753.32]					0
Ignavibacteriaceae_g_IGN3	contig_1	contig_1_456	contigs_fmt_mins1000	456	545548	545880	-1	D										4Fe-4S dicluster domain [PF14697.11]; 4Fe-4S dicluster domain [PF13183.11]; 4Fe-4S dicluster domain [PF13187.11]					0
Ignavibacteriaceae_g_IGN3	contig_1	contig_1_457	contigs_fmt_mins1000	457	546009	546737	-1	C	K06872	uncharacterized protein								TPM domain [PF04536.19]					0
Ignavibacteriaceae_g_IGN3	contig_1	contig_1_458	contigs_fmt_mins1000	458	546739	547347	-1	C	K03744	LemA protein								LemA family [PF04011.17]					0
Ignavibacteriaceae_g_IGN3	contig_1	contig_1_459	contigs_fmt_mins1000	459	547459	548343	-1	E															0
Ignavibacteriaceae_g_IGN3	contig_1	contig_1_460	contigs_fmt_mins1000	460	548282	549127	-1	E															0
Ignavibacteriaceae_g_IGN3	contig_1	contig_1_461	contigs_fmt_mins1000	461	549124	549552	-1	C	K08998	uncharacterized protein								Putative membrane protein insertion efficiency factor [PF01809.23]					0
Ignavibacteriaceae_g_IGN3	contig_1	contig_1_462	contigs_fmt_mins1000	462	549578	550795	-1	C	K00248	butyryl-CoA dehydrogenase [EC:1.3.8.1]								Acyl-CoA dehydrogenase, C-terminal domain [PF00441.29]; Acyl-CoA dehydrogenase, N-terminal domain [PF02771.21]; Acyl-CoA dehydrogenase, middle domain [PF02770.24]					0
Ignavibacteriaceae_g_IGN3	contig_1	contig_1_463	contigs_fmt_mins1000	463	550879	551988	1	C	K06941	23S rRNA (adenine2503-C2)-methyltransferase [EC:2.1.1.192]								Ribosomal RNA large subunit methyltransferase N-terminal domain [PF21016.2]; Radical SAM superfamily [PF04055.26]					0
Ignavibacteriaceae_g_IGN3	contig_1	contig_1_464	contigs_fmt_mins1000	464	551990	552568	1	D										SpoU rRNA Methylase family [PF00588.24]					0
Ignavibacteriaceae_g_IGN3	contig_1	contig_1_465	contigs_fmt_mins1000	465	552552	553208	-1	D										Schlafen, AlbA_2 [PF04326.19]					0
Ignavibacteriaceae_g_IGN3	contig_1	contig_1_466	contigs_fmt_mins1000	466	553230	555626	-1	D										Outer membrane lipoprotein [PF13525.11]					0
Ignavibacteriaceae_g_IGN3	contig_1	contig_1_467	contigs_fmt_mins1000	467	555672	556010	-1	C	K04751	nitrogen regulatory protein P-II 1								Nitrogen regulatory protein P-II [PF00543.27]					0
Ignavibacteriaceae_g_IGN3	contig_1	contig_1_468	contigs_fmt_mins1000	468	556026	559064	-1	C	K03070	preprotein translocase subunit SecA [EC:7.4.2.8]								SecA DEAD-like domain [PF07517.19]; SecA P-loop domain [PF21090.2]; SecA Wing and Scaffold domain [PF07516.18]; SecA preprotein cross-linking domain [PF01043.25]; SEC-C motif [PF02810.20]					0
Ignavibacteriaceae_g_IGN3	contig_1	contig_1_469	contigs_fmt_mins1000	469	559183	559968	-1	C	K17838	beta-lactamase class D [EC:3.5.2.6]								Penicillin binding protein transpeptidase domain [PF00905.27]					0
Ignavibacteriaceae_g_IGN3	contig_1	contig_1_470	contigs_fmt_mins1000	470	559985	562819	1	C	K00982	[glutamine synthetase] adenylyltransferase / [glutamine synthetase]-adenylyl-L-tyrosine phosphorylase [EC:2.7.7.42 2.7.7.89]								Glutamate-ammonia ligase adenylyltransferase [PF03710.20]; GlnD PII-uridylyltransferase [PF08335.16]					0
Ignavibacteriaceae_g_IGN3	contig_1	contig_1_471	contigs_fmt_mins1000	471	562823	564763	1	D										Protein O-mannosyl-transferase TMEM260-like [PF11028.13]					0
Ignavibacteriaceae_g_IGN3	contig_1	contig_1_472	contigs_fmt_mins1000	472	564932	566470	-1	D			MER1153492	S01D	MER1153492 - subfamily S1D non-peptidase homologues (Methanosarcina acetivorans) [S01.UND]#S01D#{peptidase unit: 194-433}~source Q8TPZ1~	FALSE	0.357	132	2.57e-30	Secretion system C-terminal sorting domain [PF18962.5]					0
Ignavibacteriaceae_g_IGN3	contig_1	contig_1_473	contigs_fmt_mins1000	473	566551	567666	-1	D										Secretion system C-terminal sorting domain [PF18962.5]					0
Ignavibacteriaceae_g_IGN3	contig_1	contig_1_474	contigs_fmt_mins1000	474	568062	569165	-1	D										Domain of unknown function (DUF4837) [PF16125.10]					0
Ignavibacteriaceae_g_IGN3	contig_1	contig_1_475	contigs_fmt_mins1000	475	569168	569836	-1	C	K18678	phytol kinase [EC:2.7.1.182]													0
Ignavibacteriaceae_g_IGN3	contig_1	contig_1_476	contigs_fmt_mins1000	476	569839	571872	-1	C	K03798	cell division protease FtsH [EC:3.4.24.-]	MER0362087	M41	MER0362087 - FtsH peptidase (Melioribacter roseus) [M41.001]#M41#{peptidase unit: 412-648}~source YP_006526692~	FALSE	0.813	398	1.63e-117	Peptidase family M41 [PF01434.23]; ATPase family associated with various cellular activities (AAA) [PF00004.34]; Holliday junction DNA helicase RuvB P-loop domain [PF05496.17]; AAA+ lid domain [PF17862.6]; AAA domain (dynein-related subfamily) [PF07728.19]; AAA domain (Cdc48 subfamily) [PF07724.19]					0
Ignavibacteriaceae_g_IGN3	contig_1	contig_1_477	contigs_fmt_mins1000	477	571886	572440	-1	C	K00760	hypoxanthine phosphoribosyltransferase [EC:2.4.2.8]								Phosphoribosyl transferase domain [PF00156.32]					0
Ignavibacteriaceae_g_IGN3	contig_1	contig_1_478	contigs_fmt_mins1000	478	572433	573797	-1	C	K04075	tRNA(Ile)-lysidine synthase [EC:6.3.4.19]								PP-loop family [PF01171.25]; TilS substrate C-terminal domain [PF11734.13]					0
Ignavibacteriaceae_g_IGN3	contig_1	contig_1_479	contigs_fmt_mins1000	479	574082	574558	-1	C	K03624	transcription elongation factor GreA								Transcription elongation factor, GreA/GreB, C-term [PF01272.24]; Transcription elongation factor, N-terminal [PF03449.20]					0
Ignavibacteriaceae_g_IGN3	contig_1	contig_1_480	contigs_fmt_mins1000	480	574861	578022	-1	D										CarboxypepD_reg-like domain [PF13715.11]; Carboxypeptidase regulatory-like domain [PF13620.11]					0
Ignavibacteriaceae_g_IGN3	contig_1	contig_1_481	contigs_fmt_mins1000	481	578292	579515	1	D										Type I phosphodiesterase / nucleotide pyrophosphatase [PF01663.27]; Sulfatase [PF00884.28]					0
Ignavibacteriaceae_g_IGN3	contig_1	contig_1_482	contigs_fmt_mins1000	482	579579	580847	1	C	K07263	zinc protease [EC:3.4.24.-]	MER0114041	M16B	MER0114041 - subfamily M16B non-peptidase homologues (Ignavibacterium album) [M16.UNB]#M16B#{peptidase unit: 6-402}~source YP_005847206~	TRUE	0.663	521	6.36e-164	Insulinase (Peptidase family M16) [PF00675.25]; Peptidase M16 inactive domain [PF05193.26]					0
Ignavibacteriaceae_g_IGN3	contig_1	contig_1_483	contigs_fmt_mins1000	483	580844	582208	1	D			MER0924586	M16B	MER0924586 - subfamily M16B non-peptidase homologues (Gemmatirosa kalamazoonesis) [M16.UNB]#M16B#{peptidase unit: 40-360}~source W0RDD4~	FALSE	0.364	196	9.58e-52	Peptidase M16 inactive domain [PF05193.26]; Insulinase (Peptidase family M16) [PF00675.25]					0
Ignavibacteriaceae_g_IGN3	contig_1	contig_1_484	contigs_fmt_mins1000	484	582212	583228	-1	E															0
Ignavibacteriaceae_g_IGN3	contig_1	contig_1_485	contigs_fmt_mins1000	485	583240	584022	-1	C	K01715	enoyl-CoA hydratase [EC:4.2.1.17]	MER1073240	S49C	MER1073240 - subfamily S49C non-peptidase homologues (Acinetobacter bohemicus) [S49.UNC]#S49C#{peptidase unit: 84-212}~source N8Q6E4~	FALSE	0.493	119	2.52e-28	Enoyl-CoA hydratase/isomerase [PF00378.25]; Enoyl-CoA hydratase/isomerase [PF16113.10]					0
Ignavibacteriaceae_g_IGN3	contig_1	contig_1_486	contigs_fmt_mins1000	486	584032	584640	-1	E															0
Ignavibacteriaceae_g_IGN3	contig_1	contig_1_487	contigs_fmt_mins1000	487	584658	585107	-1	D										Predicted membrane protein (DUF2231) [PF09990.14]					0
Ignavibacteriaceae_g_IGN3	contig_1	contig_1_488	contigs_fmt_mins1000	488	585185	585913	-1	D										tRNA pseudouridine synthase [PF01416.25]					0
Ignavibacteriaceae_g_IGN3	contig_1	contig_1_489	contigs_fmt_mins1000	489	586074	589178	1	D										Histidine kinase-, DNA gyrase B-, and HSP90-like ATPase [PF02518.31]; Response regulator receiver domain [PF00072.29]; PAS domain [PF13426.12]; PAS fold [PF08447.17]; His Kinase A (phospho-acceptor) domain [PF00512.30]; PAS fold [PF08448.15]; PAS fold [PF00989.30]					0
Ignavibacteriaceae_g_IGN3	contig_1	contig_1_490	contigs_fmt_mins1000	490	589179	590543	-1	D										Aldehyde dehydrogenase family [PF00171.27]					0
Ignavibacteriaceae_g_IGN3	contig_1	contig_1_491	contigs_fmt_mins1000	491	590557	591792	-1	C	K07315	phosphoserine phosphatase RsbU/P [EC:3.1.3.3]								Stage II sporulation protein E (SpoIIE) [PF07228.17]					0
Ignavibacteriaceae_g_IGN3	contig_1	contig_1_492	contigs_fmt_mins1000	492	591802	593073	-1	D			MER0114395	M64	MER0114395 - family M64 unassigned peptidases (Ignavibacterium album) [M64.UPW]#M64#{peptidase unit: 172-412}~source YP_005847219~	TRUE	0.803	394	5.39e-120	IgA Peptidase M64 [PF09471.15]; Peptidase M64 N-terminus [PF16217.10]					0
Ignavibacteriaceae_g_IGN3	contig_1	contig_1_493	contigs_fmt_mins1000	493	593150	593734	-1	C	K00762	orotate phosphoribosyltransferase [EC:2.4.2.10]								Phosphoribosyl transferase domain [PF00156.32]					0
Ignavibacteriaceae_g_IGN3	contig_1	contig_1_494	contigs_fmt_mins1000	494	593721	594032	-1	E															0
Ignavibacteriaceae_g_IGN3	contig_1	contig_1_495	contigs_fmt_mins1000	495	594029	594319	-1	C	K01724	4a-hydroxytetrahydrobiopterin dehydratase [EC:4.2.1.96]								Pterin 4 alpha carbinolamine dehydratase [PF01329.24]					0
Ignavibacteriaceae_g_IGN3	contig_1	contig_1_496	contigs_fmt_mins1000	496	594452	595672	1	C	K00819	ornithine--oxo-acid transaminase [EC:2.6.1.13]								Aminotransferase class-III [PF00202.26]					0
Ignavibacteriaceae_g_IGN3	contig_1	contig_1_497	contigs_fmt_mins1000	497	595759	598386	-1	D										Histidine kinase-, DNA gyrase B-, and HSP90-like ATPase [PF02518.31]; Response regulator receiver domain [PF00072.29]; His Kinase A (phospho-acceptor) domain [PF00512.30]; PAS fold [PF00989.30]; Hpt domain [PF01627.28]; PAS domain [PF13188.12]					0
Ignavibacteriaceae_g_IGN3	contig_1	contig_1_498	contigs_fmt_mins1000	498	598484	599074	1	C	K19302	undecaprenyl-diphosphatase [EC:3.6.1.27]								PAP2 superfamily [PF01569.26]					0
Ignavibacteriaceae_g_IGN3	contig_1	contig_1_499	contigs_fmt_mins1000	499	599076	599810	1	D										Deacetylase PdaC [PF13739.11]; Protein of unknown function (DUF3298) [PF11738.13]					0
Ignavibacteriaceae_g_IGN3	contig_1	contig_1_500	contigs_fmt_mins1000	500	599812	600279	1	C	K00657	diamine N-acetyltransferase [EC:2.3.1.57]								Acetyltransferase (GNAT) family [PF00583.30]; Acetyltransferase (GNAT) domain [PF13508.12]; Acetyltransferase (GNAT) domain [PF13673.12]; Acetyltransferase (GNAT) domain [PF13420.12]; Acetyltransferase (GNAT) domain [PF13302.12]					0
Ignavibacteriaceae_g_IGN3	contig_1	contig_1_501	contigs_fmt_mins1000	501	600407	601666	1	C	K09458	3-oxoacyl-[acyl-carrier-protein] synthase II [EC:2.3.1.179]								Beta-ketoacyl synthase, N-terminal domain [PF00109.31]; Beta-ketoacyl synthase, C-terminal domain [PF02801.27]					0
Ignavibacteriaceae_g_IGN3	contig_1	contig_1_502	contigs_fmt_mins1000	502	601752	602444	-1	E															0
Ignavibacteriaceae_g_IGN3	contig_1	contig_1_503	contigs_fmt_mins1000	503	602456	603295	-1	D										ABC-2 family transporter protein [PF12730.12]					0
Ignavibacteriaceae_g_IGN3	contig_1	contig_1_504	contigs_fmt_mins1000	504	603295	604230	-1	C	K01990	ABC-2 type transport system ATP-binding protein								ABC transporter [PF00005.32]					0
Ignavibacteriaceae_g_IGN3	contig_1	contig_1_505	contigs_fmt_mins1000	505	604452	604556	-1	E															0
Ignavibacteriaceae_g_IGN3	contig_1	contig_1_506	contigs_fmt_mins1000	506	604642	608229	1	C	K00525	ribonucleoside-diphosphate reductase alpha chain [EC:1.17.4.1]								Ribonucleotide reductase, barrel domain [PF02867.20]; Class II vitamin B12-dependent ribonucleotide reductase [PF08471.15]					0
Ignavibacteriaceae_g_IGN3	contig_1	contig_1_507	contigs_fmt_mins1000	507	608417	609112	-1	D			MER1174209	C40	MER1174209 - family C40 unassigned peptidases () [C40.UPW]#C40#{peptidase unit: 110-216}~source OQY69800~	FALSE	0.934	212	1.54e-60	NlpC/P60 family [PF00877.24]					0
Ignavibacteriaceae_g_IGN3	contig_1	contig_1_508	contigs_fmt_mins1000	508	609116	609970	-1	D										Sigma-70 region 3 [PF04539.21]; Sigma-70, region 4 [PF04545.21]; Sigma-70 factor, region 1.2 [PF00140.25]					0
Ignavibacteriaceae_g_IGN3	contig_1	contig_1_509	contigs_fmt_mins1000	509	610085	610489	-1	E															0
Ignavibacteriaceae_g_IGN3	contig_1	contig_1_510	contigs_fmt_mins1000	510	610467	610649	-1	E															0
Ignavibacteriaceae_g_IGN3	contig_1	contig_1_511	contigs_fmt_mins1000	511	610642	611805	-1	C	K01839	phosphopentomutase [EC:5.4.2.7]								Metalloenzyme superfamily [PF01676.23]					0
Ignavibacteriaceae_g_IGN3	contig_1	contig_1_512	contigs_fmt_mins1000	512	611840	613699	-1	D										Diguanylate cyclase, GGDEF domain [PF00990.26]; GAF domain [PF13185.11]					0
Ignavibacteriaceae_g_IGN3	contig_1	contig_1_513	contigs_fmt_mins1000	513	613788	614372	-1	C	K03978	GTP-binding protein								50S ribosome-binding GTPase [PF01926.28]					0
Ignavibacteriaceae_g_IGN3	contig_1	contig_1_514	contigs_fmt_mins1000	514	614433	614921	-1	C	K02879	large subunit ribosomal protein L17								Ribosomal protein L17 [PF01196.24]					0
Ignavibacteriaceae_g_IGN3	contig_1	contig_1_515	contigs_fmt_mins1000	515	614939	615934	-1	C	K03040	DNA-directed RNA polymerase subunit alpha [EC:2.7.7.6]								RNA polymerase Rpb3/Rpb11 dimerisation domain [PF01193.29]; RNA polymerase Rpb3/RpoA insert domain [PF01000.31]; Bacterial RNA polymerase, alpha chain C terminal domain [PF03118.20]					0
Ignavibacteriaceae_g_IGN3	contig_1	contig_1_516	contigs_fmt_mins1000	516	615967	616593	-1	C	K02986	small subunit ribosomal protein S4								Ribosomal protein S4/S9 N-terminal domain [PF00163.24]; S4 domain [PF01479.30]					0
Ignavibacteriaceae_g_IGN3	contig_1	contig_1_517	contigs_fmt_mins1000	517	616612	616998	-1	C	K02948	small subunit ribosomal protein S11								Ribosomal protein S11 [PF00411.24]					0
Ignavibacteriaceae_g_IGN3	contig_1	contig_1_518	contigs_fmt_mins1000	518	617024	617407	-1	C	K02952	small subunit ribosomal protein S13								Ribosomal protein S13/S18 [PF00416.27]					0
Ignavibacteriaceae_g_IGN3	contig_1	contig_1_519	contigs_fmt_mins1000	519	617426	617539	-1	C	K02919	large subunit ribosomal protein L36								Ribosomal protein L36 [PF00444.23]					0
Ignavibacteriaceae_g_IGN3	contig_1	contig_1_520	contigs_fmt_mins1000	520	617551	617769	-1	C	K02518	translation initiation factor IF-1								Translation initiation factor 1A / IF-1 [PF01176.24]					0
Ignavibacteriaceae_g_IGN3	contig_1	contig_1_521	contigs_fmt_mins1000	521	617770	618531	-1	C	K01265	methionyl aminopeptidase [EC:3.4.11.18]	MER0107891	M24A	MER0107891 - subfamily M24A unassigned peptidases (Ignavibacterium album) [M24.UPA]#M24A#{peptidase unit: 2-252}~source YP_005845913~	TRUE	0.743	379	3.15e-118	Metallopeptidase family M24 [PF00557.29]					0
Ignavibacteriaceae_g_IGN3	contig_1	contig_1_522	contigs_fmt_mins1000	522	618538	619872	-1	C	K03076	preprotein translocase subunit SecY								SecY [PF00344.25]					0
Ignavibacteriaceae_g_IGN3	contig_1	contig_1_523	contigs_fmt_mins1000	523	619882	620340	-1	C	K02876	large subunit ribosomal protein L15								Ribosomal proteins 50S-L15, 50S-L18e, 60S-L27A [PF00828.24]					0
Ignavibacteriaceae_g_IGN3	contig_1	contig_1_524	contigs_fmt_mins1000	524	620352	620537	-1	C	K02907	large subunit ribosomal protein L30								Ribosomal protein L30p/L7e [PF00327.25]					0
Ignavibacteriaceae_g_IGN3	contig_1	contig_1_525	contigs_fmt_mins1000	525	620545	621057	-1	C	K02988	small subunit ribosomal protein S5								Ribosomal protein S5, N-terminal domain [PF00333.25]; Ribosomal protein S5, C-terminal domain [PF03719.20]					0
Ignavibacteriaceae_g_IGN3	contig_1	contig_1_526	contigs_fmt_mins1000	526	621182	621547	-1	C	K02881	large subunit ribosomal protein L18								Ribosomal L18 of archaea, bacteria, mitoch. and chloroplast [PF00861.27]					0
Ignavibacteriaceae_g_IGN3	contig_1	contig_1_527	contigs_fmt_mins1000	527	621571	622110	-1	C	K02933	large subunit ribosomal protein L6								Ribosomal protein L6 [PF00347.28]					0
Ignavibacteriaceae_g_IGN3	contig_1	contig_1_528	contigs_fmt_mins1000	528	622130	622525	-1	C	K02994	small subunit ribosomal protein S8								Ribosomal protein S8 [PF00410.24]					0
Ignavibacteriaceae_g_IGN3	contig_1	contig_1_529	contigs_fmt_mins1000	529	622538	622807	-1	C	K02954	small subunit ribosomal protein S14								Ribosomal protein S14p/S29e [PF00253.26]					0
Ignavibacteriaceae_g_IGN3	contig_1	contig_1_530	contigs_fmt_mins1000	530	622826	623473	-1	C	K02931	large subunit ribosomal protein L5								ribosomal L5P family C-terminus [PF00673.26]; Ribosomal protein L5 [PF00281.24]					0
Ignavibacteriaceae_g_IGN3	contig_1	contig_1_531	contigs_fmt_mins1000	531	623498	623824	-1	C	K02895	large subunit ribosomal protein L24								Ribosomal proteins 50S L24/mitochondrial 39S L24 [PF17136.9]; Ribosomal proteins L26 eukaryotic, L24P archaeal [PF16906.10]; Large ribosomal subunit protein uL24m [PF22682.1]; KOW motif [PF00467.34]					0
Ignavibacteriaceae_g_IGN3	contig_1	contig_1_532	contigs_fmt_mins1000	532	623838	624206	-1	C	K02874	large subunit ribosomal protein L14								Ribosomal protein L14p/L23e [PF00238.24]					0
Ignavibacteriaceae_g_IGN3	contig_1	contig_1_533	contigs_fmt_mins1000	533	624221	624478	-1	C	K02961	small subunit ribosomal protein S17								Ribosomal protein S17 [PF00366.25]					0
Ignavibacteriaceae_g_IGN3	contig_1	contig_1_534	contigs_fmt_mins1000	534	624480	624713	-1	C	K02904	large subunit ribosomal protein L29								Ribosomal L29 protein [PF00831.28]					0
Ignavibacteriaceae_g_IGN3	contig_1	contig_1_535	contigs_fmt_mins1000	535	624731	625147	-1	C	K02878	large subunit ribosomal protein L16								Ribosomal protein L16p/L10e [PF00252.23]					0
Ignavibacteriaceae_g_IGN3	contig_1	contig_1_536	contigs_fmt_mins1000	536	625169	625810	-1	C	K02982	small subunit ribosomal protein S3								Ribosomal protein S3, C-terminal domain [PF00189.25]; KH domain [PF07650.22]; Mitochondrial ribosomal protein (VAR1) [PF05316.17]					0
Ignavibacteriaceae_g_IGN3	contig_1	contig_1_537	contigs_fmt_mins1000	537	625827	626171	-1	C	K02890	large subunit ribosomal protein L22								Ribosomal protein L22p/L17e [PF00237.24]					0
Ignavibacteriaceae_g_IGN3	contig_1	contig_1_538	contigs_fmt_mins1000	538	626190	626474	-1	C	K02965	small subunit ribosomal protein S19								Ribosomal protein S19 [PF00203.26]					0
Ignavibacteriaceae_g_IGN3	contig_1	contig_1_539	contigs_fmt_mins1000	539	626492	627316	-1	C	K02886	large subunit ribosomal protein L2								Ribosomal Proteins L2, C-terminal domain [PF03947.23]; Ribosomal Proteins L2, RNA binding domain [PF00181.28]					0
Ignavibacteriaceae_g_IGN3	contig_1	contig_1_540	contigs_fmt_mins1000	540	627338	627634	-1	C	K02892	large subunit ribosomal protein L23								Ribosomal protein L23 [PF00276.25]					0
Ignavibacteriaceae_g_IGN3	contig_1	contig_1_541	contigs_fmt_mins1000	541	627636	628289	-1	C	K02926	large subunit ribosomal protein L4								Ribosomal protein L4/L1 family [PF00573.27]					0
Ignavibacteriaceae_g_IGN3	contig_1	contig_1_542	contigs_fmt_mins1000	542	628302	628925	-1	C	K02906	large subunit ribosomal protein L3								Ribosomal protein L3 [PF00297.27]					0
Ignavibacteriaceae_g_IGN3	contig_1	contig_1_543	contigs_fmt_mins1000	543	628944	629252	-1	C	K02946	small subunit ribosomal protein S10								Ribosomal protein S10p/S20e [PF00338.27]					0
Ignavibacteriaceae_g_IGN3	contig_1	contig_1_544	contigs_fmt_mins1000	544	629324	630529	-1	C	K02358	elongation factor Tu								Elongation factor Tu C-terminal domain [PF03143.22]; Elongation factor Tu GTP binding domain [PF00009.32]; Elongation factor Tu domain 2 [PF03144.30]					0
Ignavibacteriaceae_g_IGN3	contig_1	contig_1_545	contigs_fmt_mins1000	545	630575	632671	-1	C	K02355	elongation factor G								Elongation factor G, domain IV [PF03764.23]; Elongation factor Tu GTP binding domain [PF00009.32]; Elongation Factor G, domain III [PF14492.11]; Elongation factor G C-terminus [PF00679.29]; Elongation factor G domain 2 [PF22042.1]; Elongation factor Tu domain 2 [PF03144.30]					0
Ignavibacteriaceae_g_IGN3	contig_1	contig_1_546	contigs_fmt_mins1000	546	632692	633159	-1	C	K02992	small subunit ribosomal protein S7								Ribosomal protein S7p/S5e [PF00177.26]					0
Ignavibacteriaceae_g_IGN3	contig_1	contig_1_547	contigs_fmt_mins1000	547	633163	633543	-1	C	K02950	small subunit ribosomal protein S12								Ribosomal protein S12/S23 [PF00164.30]					0
Ignavibacteriaceae_g_IGN3	contig_1	contig_1_548	contigs_fmt_mins1000	548	633691	637950	-1	C	K03046	DNA-directed RNA polymerase subunit beta' [EC:2.7.7.6]								RNA polymerase Rpb1, domain 5 [PF04998.22]; RNA polymerase Rpb1, domain 1 [PF04997.17]; RNA polymerase Rpb1, domain 2 [PF00623.25]; RNA polymerase Rpb1, domain 3 [PF04983.23]; RNA polymerase Rpb1, domain 4 [PF05000.22]					0
Ignavibacteriaceae_g_IGN3	contig_1	contig_1_549	contigs_fmt_mins1000	549	637991	641749	-1	C	K03043	DNA-directed RNA polymerase subunit beta [EC:2.7.7.6]	MER0195833	N11	MER0195833 - family N11 unassigned peptide lyases () [N11.UPW]#N11#{peptidase unit: 944-1048}~source YP_003970177~	FALSE	0.382	65	6.62e-09	RNA polymerase Rpb2, domain 6 [PF00562.33]; RNA polymerase beta subunit [PF04563.20]; RNA polymerase Rpb2, domain 2 [PF04561.19]; RNA polymerase Rpb2, domain 3 [PF04565.21]; RNA polymerase beta subunit external 1 domain [PF10385.14]; RNA polymerase Rpb2, domain 7 [PF04560.25]					0
Ignavibacteriaceae_g_IGN3	contig_1	contig_1_550	contigs_fmt_mins1000	550	641879	642259	-1	C	K02935	large subunit ribosomal protein L7/L12								Ribosomal protein L7/L12 C-terminal domain [PF00542.24]; Ribosomal protein L7/L12 dimerisation domain [PF16320.10]					0
Ignavibacteriaceae_g_IGN3	contig_1	contig_1_551	contigs_fmt_mins1000	551	642293	642814	-1	C	K02864	large subunit ribosomal protein L10								Ribosomal protein L10 [PF00466.25]					0
Ignavibacteriaceae_g_IGN3	contig_1	contig_1_552	contigs_fmt_mins1000	552	642887	643582	-1	C	K02863	large subunit ribosomal protein L1								Ribosomal protein L1p/L10e family [PF00687.26]					0
Ignavibacteriaceae_g_IGN3	contig_1	contig_1_553	contigs_fmt_mins1000	553	643625	644050	-1	C	K02867	large subunit ribosomal protein L11								Ribosomal protein L11, N-terminal domain [PF03946.19]; Ribosomal protein L11, RNA binding domain [PF00298.24]					0
Ignavibacteriaceae_g_IGN3	contig_1	contig_1_554	contigs_fmt_mins1000	554	644079	644615	-1	C	K02601	transcription termination/antitermination protein NusG								Transcription termination factor nusG [PF02357.24]; KOW motif [PF00467.34]					0
Ignavibacteriaceae_g_IGN3	contig_1	contig_1_555	contigs_fmt_mins1000	555	644627	644809	-1	C	K03073	preprotein translocase subunit SecE								SecE/Sec61-gamma subunits of protein translocation complex [PF00584.25]					0
Ignavibacteriaceae_g_IGN3	contig_1	contig_1_556	contigs_fmt_mins1000	556	644910	645074	-1	C	K02913	large subunit ribosomal protein L33								Ribosomal protein L33 [PF00471.25]					0
Ignavibacteriaceae_g_IGN3	contig_1	contig_1_557	contigs_fmt_mins1000	557	645861	646541	1	E															0
Ignavibacteriaceae_g_IGN3	contig_1	contig_1_558	contigs_fmt_mins1000	558	646588	648126	-1	C	K07391	magnesium chelatase family protein	MER0107878	S16	MER0107878 - family S16 non-peptidase homologues (Ignavibacterium album) [S16.UNW]#S16#{peptidase unit: 1-354}~source YP_005845876~	TRUE	0.832	609	1.1e-192	Magnesium chelatase, subunit ChlI [PF01078.26]; Subunit ChlI of Mg-chelatase [PF13541.11]; Magnesium chelatase, subunit ChlI C-terminal [PF13335.11]; Lon protease (S16) C-terminal proteolytic domain [PF05362.18]					0
Ignavibacteriaceae_g_IGN3	contig_1	contig_1_559	contigs_fmt_mins1000	559	648197	648706	-1	C	K00338	NADH-quinone oxidoreductase subunit I [EC:7.1.1.2]								4Fe-4S dicluster domain [PF12838.12]; 4Fe-4S dicluster domain [PF14697.11]; 4Fe-4S dicluster domain [PF13237.11]; 4Fe-4S dicluster domain [PF13187.11]; 4Fe-4S dicluster domain [PF13183.11]; 4Fe-4S binding domain [PF00037.32]					0
Ignavibacteriaceae_g_IGN3	contig_1	contig_1_560	contigs_fmt_mins1000	560	648759	649814	-1	C	K00337	NADH-quinone oxidoreductase subunit H [EC:7.1.1.2]								NADH dehydrogenase [PF00146.26]; Chlamydia 15 kDa cysteine-rich outer membrane protein (CRPA) [PF05745.16]					0
Ignavibacteriaceae_g_IGN3	contig_1	contig_1_561	contigs_fmt_mins1000	561	649836	651521	-1	D										2Fe-2S iron-sulfur cluster binding domain [PF13510.11]; NADH-quinone oxidoreductase subunit 3, ferredoxin-like domain [PF22117.1]; NADH-ubiquinone oxidoreductase NDSU1/NuoG-like, 4Fe-4S domain [PF22151.1]; Molybdopterin oxidoreductase [PF00384.27]; NADH-ubiquinone oxidoreductase-G iron-sulfur binding region [PF10588.14]; Molybdopterin oxidoreductase Fe4S4 domain [PF04879.21]					0
Ignavibacteriaceae_g_IGN3	contig_1	contig_1_562	contigs_fmt_mins1000	562	651548	652798	-1	D			MER0804898	M16B	MER0804898 - subfamily M16B unassigned peptidases () [M16.UPB]#M16B#{peptidase unit: 9-216}~source OQY71677~	TRUE	0.933	405	6.25e-124	Insulinase (Peptidase family M16) [PF00675.25]; Peptidase M16 inactive domain [PF05193.26]					0
Ignavibacteriaceae_g_IGN3	contig_1	contig_1_563	contigs_fmt_mins1000	563	653113	654333	-1	C	K14260	alanine-synthesizing transaminase [EC:2.6.1.66 2.6.1.2]								Aminotransferase class I and II [PF00155.26]					0
Ignavibacteriaceae_g_IGN3	contig_1	contig_1_564	contigs_fmt_mins1000	564	654753	655001	1	E															0
Ignavibacteriaceae_g_IGN3	contig_1	contig_1_565	contigs_fmt_mins1000	565	655151	655438	1	D										Protein of unknown function (DUF3098) [PF11297.13]					0
Ignavibacteriaceae_g_IGN3	contig_1	contig_1_566	contigs_fmt_mins1000	566	655463	656584	1	C	K04096	DNA processing protein								DNA recombination-mediator protein A [PF02481.20]; DprA winged helix domain [PF17782.6]					0
Ignavibacteriaceae_g_IGN3	contig_1	contig_1_567	contigs_fmt_mins1000	567	656597	657892	-1	C	K07478	putative ATPase								MgsA AAA+ ATPase C terminal [PF12002.13]; Holliday junction DNA helicase RuvB P-loop domain [PF05496.17]; AAA C-terminal domain [PF16193.10]; ATPase family associated with various cellular activities (AAA) [PF00004.34]; DNA polymerase III, delta subunit [PF13177.11]; AAA domain (dynein-related subfamily) [PF07728.19]; Sigma-54 interaction domain [PF00158.31]					0
Ignavibacteriaceae_g_IGN3	contig_1	contig_1_568	contigs_fmt_mins1000	568	657931	658227	-1	C	K05589	cell division protein FtsB								Septum formation initiator [PF04977.20]					0
Ignavibacteriaceae_g_IGN3	contig_1	contig_1_569	contigs_fmt_mins1000	569	658224	659225	-1	C	K01921	D-alanine-D-alanine ligase [EC:6.3.2.4]								D-ala D-ala ligase C-terminus [PF07478.18]; D-ala D-ala ligase N-terminus [PF01820.26]; Carbamoyl-phosphate synthase L chain, ATP binding domain [PF02786.22]; ATP-grasp domain [PF13535.11]; Phosphoribosylglycinamide synthetase, ATP-grasp (A) domain [PF01071.24]					0
Ignavibacteriaceae_g_IGN3	contig_1	contig_1_570	contigs_fmt_mins1000	570	659240	659893	-1	C	K01628	L-fuculose-phosphate aldolase [EC:4.1.2.17]								Class II Aldolase and Adducin N-terminal domain [PF00596.26]					0
Ignavibacteriaceae_g_IGN3	contig_1	contig_1_571	contigs_fmt_mins1000	571	659872	660873	-1	D										Oxidoreductase family, NAD-binding Rossmann fold [PF01408.27]; GFO/IDH/MocA C-terminal domain [PF22725.1]; Oxidoreductase family, C-terminal alpha/beta domain [PF02894.22]; Homoserine dehydrogenase, NAD binding domain [PF03447.21]					0
Ignavibacteriaceae_g_IGN3	contig_1	contig_1_572	contigs_fmt_mins1000	572	660878	661828	-1	C	K00297	methylenetetrahydrofolate reductase (NADH) [EC:1.5.1.54]								Methylenetetrahydrofolate reductase [PF02219.22]					0
Ignavibacteriaceae_g_IGN3	contig_1	contig_1_573	contigs_fmt_mins1000	573	661939	664392	-1	C	K01434	penicillin G amidase [EC:3.5.1.11]	MER0105820	S45	MER0105820 - cephalosporin C acylase precursor (Ignavibacterium album) [S45.003]#S45#{peptidase unit: 254-739}~source YP_005845708~	TRUE	0.691	673	1.43e-209	Penicillin amidase [PF01804.23]					0
Ignavibacteriaceae_g_IGN3	contig_1	contig_1_574	contigs_fmt_mins1000	574	664667	665500	-1	C	K00406	cytochrome c oxidase cbb3-type subunit III								Cytochrome C oxidase, cbb3-type, subunit III [PF13442.11]; Cytochrome c [PF00034.26]					1
Ignavibacteriaceae_g_IGN3	contig_1	contig_1_575	contigs_fmt_mins1000	575	666004	668211	1	C	K15255	ATP-dependent DNA helicase PIF1 [EC:5.6.2.3]								PIF1-like helicase [PF05970.19]; Helicase [PF02689.19]; Helix-turn-helix domain [PF14493.11]; AAA domain [PF13604.11]; AAA domain [PF13245.11]; UvrD-like helicase C-terminal domain [PF13538.11]					0
Ignavibacteriaceae_g_IGN3	contig_1	contig_1_576	contigs_fmt_mins1000	576	672962	673090	-1	E															0
Ignavibacteriaceae_g_IGN3	contig_1	contig_1_577	contigs_fmt_mins1000	577	673821	675245	-1	C	K01991	polysaccharide biosynthesis/export protein								SLBB domain [PF22461.1]; SLBB domain [PF10531.14]					0
Ignavibacteriaceae_g_IGN3	contig_1	contig_1_578	contigs_fmt_mins1000	578	675253	676269	-1	C	K01710	dTDP-glucose 4,6-dehydratase [EC:4.2.1.46]								GDP-mannose 4,6 dehydratase [PF16363.10]; NAD dependent epimerase/dehydratase family [PF01370.26]; 3-beta hydroxysteroid dehydrogenase/isomerase family [PF01073.24]; RmlD substrate binding domain [PF04321.22]; Polysaccharide biosynthesis protein [PF02719.20]; Male sterility protein [PF07993.17]					0
Ignavibacteriaceae_g_IGN3	contig_1	contig_1_579	contigs_fmt_mins1000	579	676272	676997	-1	E															0
Ignavibacteriaceae_g_IGN3	contig_1	contig_1_580	contigs_fmt_mins1000	580	677125	677994	1	D										RmlD substrate binding domain [PF04321.22]; NAD dependent epimerase/dehydratase family [PF01370.26]; GDP-mannose 4,6 dehydratase [PF16363.10]; 3-beta hydroxysteroid dehydrogenase/isomerase family [PF01073.24]					0
Ignavibacteriaceae_g_IGN3	contig_1	contig_1_581	contigs_fmt_mins1000	581	678333	678644	-1	D										Secretion system C-terminal sorting domain [PF18962.5]					0
Ignavibacteriaceae_g_IGN3	contig_1	contig_1_582	contigs_fmt_mins1000	582	678589	678753	-1	E															0
Ignavibacteriaceae_g_IGN3	contig_1	contig_1_583	contigs_fmt_mins1000	583	679057	680787	-1	E															0
Ignavibacteriaceae_g_IGN3	contig_1	contig_1_584	contigs_fmt_mins1000	584	680900	683884	-1	D										Secretion system C-terminal sorting domain [PF18962.5]; FG-GAP-like repeat [PF13517.11]					0
Ignavibacteriaceae_g_IGN3	contig_1	contig_1_585	contigs_fmt_mins1000	585	684276	684920	-1	D										Response regulator receiver domain [PF00072.29]; Bacterial regulatory proteins, luxR family [PF00196.24]					0
Ignavibacteriaceae_g_IGN3	contig_1	contig_1_586	contigs_fmt_mins1000	586	684990	688229	-1	C	K19693	AraC family transcriptional regulator, chitin signaling transcriptional activator								Y_Y_Y domain [PF07495.18]; Histidine kinase [PF07730.18]; SMP-30/Gluconolactonase/LRE-like region [PF08450.17]					0
Ignavibacteriaceae_g_IGN3	contig_1	contig_1_587	contigs_fmt_mins1000	587	688386	689249	-1	D										N-acetylmuramoyl-L-alanine amidase-like [PF07313.17]					0
Ignavibacteriaceae_g_IGN3	contig_1	contig_1_588	contigs_fmt_mins1000	588	689253	690695	-1	C	K02314	replicative DNA helicase [EC:5.6.2.3]								DnaB-like helicase C terminal domain [PF03796.20]; DnaB-like helicase N terminal domain [PF00772.26]; Rad51 [PF08423.16]; KaiC [PF06745.18]					0
Ignavibacteriaceae_g_IGN3	contig_1	contig_1_589	contigs_fmt_mins1000	589	690863	691645	-1	D										MvaI/BcnI restriction endonuclease family [PF15515.11]					0
Ignavibacteriaceae_g_IGN3	contig_1	contig_1_590	contigs_fmt_mins1000	590	691657	692652	-1	D										DNA methylase [PF01555.23]; RMKL-like, methyltransferase domain [PF01170.23]					0
Ignavibacteriaceae_g_IGN3	contig_1	contig_1_591	contigs_fmt_mins1000	591	693870	694643	-1	C	K21929	uracil-DNA glycosylase [EC:3.2.2.27]								Uracil DNA glycosylase superfamily [PF03167.24]					0
Ignavibacteriaceae_g_IGN3	contig_1	contig_1_592	contigs_fmt_mins1000	592	694749	695039	-1	C	K03060	DNA-directed RNA polymerase subunit omega [EC:2.7.7.6]													0
Ignavibacteriaceae_g_IGN3	contig_1	contig_1_593	contigs_fmt_mins1000	593	695045	695617	-1	C	K00942	guanylate kinase [EC:2.7.4.8]								Guanylate kinase [PF00625.26]					0
Ignavibacteriaceae_g_IGN3	contig_1	contig_1_594	contigs_fmt_mins1000	594	695620	696486	-1	D										Endoribonuclease YicC-like, C-terminal [PF08340.16]; Endoribonuclease YicC-like, N-terminal region [PF03755.18]					0
Ignavibacteriaceae_g_IGN3	contig_1	contig_1_595	contigs_fmt_mins1000	595	696584	698692	-1	D										Omp85 superfamily domain [PF01103.28]; Surface antigen variable number repeat [PF07244.20]					0
Ignavibacteriaceae_g_IGN3	contig_1	contig_1_596	contigs_fmt_mins1000	596	698692	699306	-1	E															0
Ignavibacteriaceae_g_IGN3	contig_1	contig_1_597	contigs_fmt_mins1000	597	699293	699973	-1	D			MER0738826	C82A	MER0738826 - subfamily C82A non-peptidase homologues (Melioribacter roseus) [C82.UNA]#C82A#{peptidase unit: 57-204}~source I6Z6Z7~	FALSE	0.509	143	6.41e-37						0
Ignavibacteriaceae_g_IGN3	contig_1	contig_1_598	contigs_fmt_mins1000	598	700083	700637	-1	C	K02838	ribosome recycling factor								Ribosome recycling factor [PF01765.24]					0
Ignavibacteriaceae_g_IGN3	contig_1	contig_1_599	contigs_fmt_mins1000	599	700668	701384	-1	C	K09903	uridylate kinase [EC:2.7.4.22]								Amino acid kinase family [PF00696.33]					0
Ignavibacteriaceae_g_IGN3	contig_1	contig_1_600	contigs_fmt_mins1000	600	701454	702317	-1	C	K02357	elongation factor Ts								Elongation factor TS [PF00889.24]					0
Ignavibacteriaceae_g_IGN3	contig_1	contig_1_601	contigs_fmt_mins1000	601	702358	703194	-1	C	K02967	small subunit ribosomal protein S2								Ribosomal protein S2 [PF00318.25]					0
Ignavibacteriaceae_g_IGN3	contig_1	contig_1_602	contigs_fmt_mins1000	602	703357	703743	-1	C	K02996	small subunit ribosomal protein S9								Ribosomal protein S9/S16 [PF00380.24]					0
Ignavibacteriaceae_g_IGN3	contig_1	contig_1_603	contigs_fmt_mins1000	603	703743	704192	-1	C	K02871	large subunit ribosomal protein L13								Ribosomal protein L13 [PF00572.23]					0
Ignavibacteriaceae_g_IGN3	contig_1	contig_1_604	contigs_fmt_mins1000	604	704564	705283	-1	E															0
Ignavibacteriaceae_g_IGN3	contig_1	contig_1_605	contigs_fmt_mins1000	605	705274	705672	-1	E															0
Ignavibacteriaceae_g_IGN3	contig_1	contig_1_606	contigs_fmt_mins1000	606	705669	705899	-1	D										Antidote-toxin recognition MazE, bacterial antitoxin [PF04014.23]					0
Ignavibacteriaceae_g_IGN3	contig_1	contig_1_607	contigs_fmt_mins1000	607	706178	709393	-1	D										AcrB/AcrD/AcrF family [PF00873.24]					0
Ignavibacteriaceae_g_IGN3	contig_1	contig_1_608	contigs_fmt_mins1000	608	709468	710679	-1	C	K02005	HlyD family secretion protein								Barrel-sandwich domain of CusB or HlyD membrane-fusion [PF16576.10]; HlyD family secretion protein [PF13437.11]; Cation efflux system protein CusB domain 1 [PF00529.25]					0
Ignavibacteriaceae_g_IGN3	contig_1	contig_1_609	contigs_fmt_mins1000	609	710740	714039	-1	D										AcrB/AcrD/AcrF family [PF00873.24]					0
Ignavibacteriaceae_g_IGN3	contig_1	contig_1_610	contigs_fmt_mins1000	610	714121	714666	-1	C	K21472	peptidoglycan LD-endopeptidase LytH [EC:3.4.-.-]	MER0105780	M23B	MER0105780 - subfamily M23B unassigned peptidases (Ignavibacterium album) [M23.UPB]#M23B#{peptidase unit: 57-156}~source YP_005845672~	FALSE	0.697	142	2.16e-37	Peptidase family M23 [PF01551.27]					0
Ignavibacteriaceae_g_IGN3	contig_1	contig_1_611	contigs_fmt_mins1000	611	714656	715216	-1	E															0
Ignavibacteriaceae_g_IGN3	contig_1	contig_1_612	contigs_fmt_mins1000	612	715351	716493	-1	D										6-bladed beta-propeller [PF17170.9]					0
Ignavibacteriaceae_g_IGN3	contig_1	contig_1_613	contigs_fmt_mins1000	613	716613	716909	-1	E															0
Ignavibacteriaceae_g_IGN3	contig_1	contig_1_614	contigs_fmt_mins1000	614	716984	718063	-1	D										TolB-like 6-blade propeller-like [PF15869.10]; 6-bladed beta-propeller [PF17170.9]					0
Ignavibacteriaceae_g_IGN3	contig_1	contig_1_615	contigs_fmt_mins1000	615	718182	718400	-1	E															0
Ignavibacteriaceae_g_IGN3	contig_1	contig_1_616	contigs_fmt_mins1000	616	718541	719098	-1	E															0
Ignavibacteriaceae_g_IGN3	contig_1	contig_1_617	contigs_fmt_mins1000	617	719099	720208	-1	D										6-bladed beta-propeller [PF17170.9]					0
Ignavibacteriaceae_g_IGN3	contig_1	contig_1_618	contigs_fmt_mins1000	618	720277	720549	-1	E															0
Ignavibacteriaceae_g_IGN3	contig_1	contig_1_619	contigs_fmt_mins1000	619	720580	720798	-1	E															0
Ignavibacteriaceae_g_IGN3	contig_1	contig_1_620	contigs_fmt_mins1000	620	720828	722465	-1	D										O-Antigen ligase [PF04932.20]					0
Ignavibacteriaceae_g_IGN3	contig_1	contig_1_621	contigs_fmt_mins1000	621	722462	722923	-1	D										Methylamine utilisation protein MauE [PF07291.16]					0
Ignavibacteriaceae_g_IGN3	contig_1	contig_1_622	contigs_fmt_mins1000	622	723194	723775	-1	E															0
Ignavibacteriaceae_g_IGN3	contig_1	contig_1_623	contigs_fmt_mins1000	623	723775	724788	-1	D										6-bladed beta-propeller [PF17170.9]					0
Ignavibacteriaceae_g_IGN3	contig_1	contig_1_624	contigs_fmt_mins1000	624	724845	725138	-1	E															0
Ignavibacteriaceae_g_IGN3	contig_1	contig_1_625	contigs_fmt_mins1000	625	725265	725543	-1	D										Bacterial regulatory proteins, luxR family [PF00196.24]					0
Ignavibacteriaceae_g_IGN3	contig_1	contig_1_626	contigs_fmt_mins1000	626	725665	725892	1	E															0
Ignavibacteriaceae_g_IGN3	contig_1	contig_1_627	contigs_fmt_mins1000	627	725928	726644	-1	E															0
Ignavibacteriaceae_g_IGN3	contig_1	contig_1_628	contigs_fmt_mins1000	628	726715	727752	1	D										NAD dependent epimerase/dehydratase family [PF01370.26]; GDP-mannose 4,6 dehydratase [PF16363.10]; 3-beta hydroxysteroid dehydrogenase/isomerase family [PF01073.24]; RmlD substrate binding domain [PF04321.22]; Male sterility protein [PF07993.17]; Polysaccharide biosynthesis protein [PF02719.20]; NAD(P)H-binding [PF13460.11]; NmrA-like family [PF05368.18]					0
Ignavibacteriaceae_g_IGN3	contig_1	contig_1_629	contigs_fmt_mins1000	629	727825	728868	1	C	K00809	deoxyhypusine synthase [EC:2.5.1.46]								Deoxyhypusine synthase [PF01916.22]					0
Ignavibacteriaceae_g_IGN3	contig_1	contig_1_630	contigs_fmt_mins1000	630	728899	729522	-1	D										Secretion system C-terminal sorting domain [PF18962.5]					0
Ignavibacteriaceae_g_IGN3	contig_1	contig_1_631	contigs_fmt_mins1000	631	729617	731608	-1	E															0
Ignavibacteriaceae_g_IGN3	contig_1	contig_1_632	contigs_fmt_mins1000	632	731633	733705	-1	E															0
Ignavibacteriaceae_g_IGN3	contig_1	contig_1_633	contigs_fmt_mins1000	633	734137	735435	-1	E															0
Ignavibacteriaceae_g_IGN3	contig_1	contig_1_634	contigs_fmt_mins1000	634	735456	736493	-1	E															0
Ignavibacteriaceae_g_IGN3	contig_1	contig_1_635	contigs_fmt_mins1000	635	736768	736947	-1	E															0
Ignavibacteriaceae_g_IGN3	contig_1	contig_1_636	contigs_fmt_mins1000	636	736951	737208	-1	E															0
Ignavibacteriaceae_g_IGN3	contig_1	contig_1_637	contigs_fmt_mins1000	637	737258	737692	1	E															0
Ignavibacteriaceae_g_IGN3	contig_1	contig_1_638	contigs_fmt_mins1000	638	738157	739062	1	D										Caenorhabditis protein of unknown function, DUF268 [PF03269.19]; Methyltransferase domain [PF08241.17]					0
Ignavibacteriaceae_g_IGN3	contig_1	contig_1_639	contigs_fmt_mins1000	639	739059	740153	1	C	K13010	perosamine synthetase [EC:2.6.1.102]								DegT/DnrJ/EryC1/StrS aminotransferase family [PF01041.22]; Aminotransferase class-V [PF00266.24]					0
Ignavibacteriaceae_g_IGN3	contig_1	contig_1_640	contigs_fmt_mins1000	640	740164	740802	1	D										PglD N-terminal domain [PF17836.6]					0
Ignavibacteriaceae_g_IGN3	contig_1	contig_1_641	contigs_fmt_mins1000	641	740805	742019	1	D										Glycosyl transferases group 1 [PF00534.25]; Glycosyl transferases group 1 [PF13692.11]	GT4	GT4 sucrose synthase (EC 2.4.1.13); sucrose-phosphate synthase (EC 2.4.1.14); alpha-glucosyltransferase (EC 2.4.1.52); lipopolysaccharide N-acetylglucosaminyltransferase (EC 2.4.1.56); phosphatidylinositol alpha-mannosyltransferase (EC 2.4.1.57); GDP-Man: Man1GlcNAc2-PP-dolichol alpha-1,3-mannosyltransferase (EC 2.4.1.132); GDP-Man: Man3GlcNAc2-PP-dolichol/Man4GlcNAc2-PP-dolichol alpha-1,2-mannos…	2.4.1.131,2.4.1.13,2.4.1.14,2.4.1.157,2.4.1.198,2.4.1.208,2.4.1.21,2.4.1.231,2.4.1.241,2.4.1.245,2.4.1.252,2.4.1.257,2.4.1.270,2.4.1.283,2.4.1.285,2.4.1.290,2.4.1.342,2.4.1.57,2.4.1.-,2.4.2.-,2.4.1.132	GT4.hmm	0
Ignavibacteriaceae_g_IGN3	contig_1	contig_1_642	contigs_fmt_mins1000	642	742058	743491	-1	E															0
Ignavibacteriaceae_g_IGN3	contig_1	contig_1_643	contigs_fmt_mins1000	643	743498	745009	-1	D										Polysaccharide biosynthesis protein [PF13440.11]; Polysaccharide biosynthesis protein [PF01943.22]; Polysaccharide biosynthesis C-terminal domain [PF14667.11]					0
Ignavibacteriaceae_g_IGN3	contig_1	contig_1_644	contigs_fmt_mins1000	644	745073	747631	-1	D										Bacterial membrane protein YfhO [PF09586.15]					0
Ignavibacteriaceae_g_IGN3	contig_1	contig_1_645	contigs_fmt_mins1000	645	747660	748469	-1	D										Methyltransferase domain [PF13847.11]; Methyltransferase domain [PF13489.11]; Methyltransferase domain [PF13649.11]; Methyltransferase domain [PF08242.17]; Methyltransferase domain [PF08241.17]					0
Ignavibacteriaceae_g_IGN3	contig_1	contig_1_646	contigs_fmt_mins1000	646	748507	749628	-1	D										Glycosyl transferases group 1 [PF00534.25]; Glycosyl transferases group 1 [PF13692.11]	GT4; GT94	GT4 sucrose synthase (EC 2.4.1.13); sucrose-phosphate synthase (EC 2.4.1.14); alpha-glucosyltransferase (EC 2.4.1.52); lipopolysaccharide N-acetylglucosaminyltransferase (EC 2.4.1.56); phosphatidylinositol alpha-mannosyltransferase (EC 2.4.1.57); GDP-Man: Man1GlcNAc2-PP-dolichol alpha-1,3-mannosyltransferase (EC 2.4.1.132); GDP-Man: Man3GlcNAc2-PP-dolichol/Man4GlcNAc2-PP-dolichol alpha-1,2-mannos…	2.4.1.131,2.4.1.13,2.4.1.14,2.4.1.157,2.4.1.198,2.4.1.208,2.4.1.21,2.4.1.231,2.4.1.241,2.4.1.245,2.4.1.252,2.4.1.257,2.4.1.270,2.4.1.283,2.4.1.285,2.4.1.290,2.4.1.342,2.4.1.57,2.4.1.-,2.4.2.-,2.4.1.132; 2.4.1.251	GT4.hmm	0
Ignavibacteriaceae_g_IGN3	contig_1	contig_1_647	contigs_fmt_mins1000	647	749668	750777	-1	D										Glycosyl transferase family 2 [PF00535.31]; Glycosyltransferase like family 2 [PF13641.11]	GT2_Glycos_transf_2	GT2 cellulose synthase (EC 2.4.1.12); chitin synthase (EC 2.4.1.16); dolichyl-phosphate beta-D-mannosyltransferase (EC 2.4.1.83); dolichyl-phosphate beta-glucosyltransferase (EC 2.4.1.117); N-acetylglucosaminyltransferase (EC 2.4.1.-); N-acetylgalactosaminyltransferase (EC 2.4.1.-); hyaluronan synthase (EC 2.4.1.212); chitin oligosaccharide synthase (EC 2.4.1.-); beta-1,3-glucan synthase (EC 2.4.…		GT2_Glycos_transf_2.hmm	0
Ignavibacteriaceae_g_IGN3	contig_1	contig_1_648	contigs_fmt_mins1000	648	751335	752192	1	D										Protein of unknown function DUF72 [PF01904.23]					0
Ignavibacteriaceae_g_IGN3	contig_1	contig_1_649	contigs_fmt_mins1000	649	752499	754247	1	D										Secretion system C-terminal sorting domain [PF18962.5]; Cleaved Adhesin Domain [PF07675.17]					0
Ignavibacteriaceae_g_IGN3	contig_1	contig_1_650	contigs_fmt_mins1000	650	754354	755928	-1	D										Lecithin:cholesterol acyltransferase [PF02450.20]; PGAP1-like protein [PF07819.18]; Secretion system C-terminal sorting domain [PF18962.5]; Lipase (class 2) [PF01674.23]					0
Ignavibacteriaceae_g_IGN3	contig_1	contig_1_651	contigs_fmt_mins1000	651	755974	757461	-1	D										Secretion system C-terminal sorting domain [PF18962.5]					0
Ignavibacteriaceae_g_IGN3	contig_1	contig_1_652	contigs_fmt_mins1000	652	757604	759490	-1	D										5'-nucleotidase, C-terminal domain [PF02872.23]; Secretion system C-terminal sorting domain [PF18962.5]; FlgD Ig-like domain [PF13860.11]					0
Ignavibacteriaceae_g_IGN3	contig_1	contig_1_653	contigs_fmt_mins1000	653	759935	761335	1	E															0
Ignavibacteriaceae_g_IGN3	contig_1	contig_1_654	contigs_fmt_mins1000	654	761506	763956	1	D										Histidine kinase-, DNA gyrase B-, and HSP90-like ATPase [PF02518.31]; His Kinase A (phospho-acceptor) domain [PF00512.30]					0
Ignavibacteriaceae_g_IGN3	contig_1	contig_1_655	contigs_fmt_mins1000	655	763998	764678	1	D										Response regulator receiver domain [PF00072.29]; Transcriptional regulatory protein, C terminal [PF00486.33]					0
Ignavibacteriaceae_g_IGN3	contig_1	contig_1_656	contigs_fmt_mins1000	656	764712	765278	-1	E															0
Ignavibacteriaceae_g_IGN3	contig_1	contig_1_657	contigs_fmt_mins1000	657	765265	766848	-1	E															0
Ignavibacteriaceae_g_IGN3	contig_1	contig_1_658	contigs_fmt_mins1000	658	766870	767511	-1	E															0
Ignavibacteriaceae_g_IGN3	contig_1	contig_1_659	contigs_fmt_mins1000	659	767770	768111	1	C	K04751	nitrogen regulatory protein P-II 1								Nitrogen regulatory protein P-II [PF00543.27]					0
Ignavibacteriaceae_g_IGN3	contig_1	contig_1_660	contigs_fmt_mins1000	660	768475	768765	1	E															0
Ignavibacteriaceae_g_IGN3	contig_1	contig_1_661	contigs_fmt_mins1000	661	768897	769610	1	D										Class II Aldolase and Adducin N-terminal domain [PF00596.26]					0
Ignavibacteriaceae_g_IGN3	contig_1	contig_1_662	contigs_fmt_mins1000	662	769710	770723	1	C	K02004	putative ABC transport system permease protein													0
Ignavibacteriaceae_g_IGN3	contig_1	contig_1_663	contigs_fmt_mins1000	663	770713	771396	1	D										ABC transporter [PF00005.32]					0
Ignavibacteriaceae_g_IGN3	contig_1	contig_1_664	contigs_fmt_mins1000	664	771727	772182	-1	D										HEAT repeats [PF13646.11]					0
Ignavibacteriaceae_g_IGN3	contig_1	contig_1_665	contigs_fmt_mins1000	665	772876	773742	-1	E															0
Ignavibacteriaceae_g_IGN3	contig_1	contig_1_666	contigs_fmt_mins1000	666	774129	775511	-1	C	K01915	glutamine synthetase [EC:6.3.1.2]								Glutamine synthetase, catalytic domain [PF00120.29]; Glutamine synthetase, beta-Grasp domain [PF03951.24]					0
Ignavibacteriaceae_g_IGN3	contig_1	contig_1_667	contigs_fmt_mins1000	667	775767	777062	-1	C	K01689	enolase 1/2/3 [EC:4.2.1.11]								Enolase, C-terminal TIM barrel domain [PF00113.27]; Enolase, N-terminal domain [PF03952.21]					0
Ignavibacteriaceae_g_IGN3	contig_1	contig_1_668	contigs_fmt_mins1000	668	777320	779467	1	C	K26731	K+:H+ antiporter								Sodium/hydrogen exchanger family [PF00999.26]; Universal stress protein family [PF00582.31]					0
Ignavibacteriaceae_g_IGN3	contig_1	contig_1_669	contigs_fmt_mins1000	669	779527	779832	1	E															0
Ignavibacteriaceae_g_IGN3	contig_1	contig_1_670	contigs_fmt_mins1000	670	779862	781469	-1	C	K02837	peptide chain release factor 3								Class II release factor RF3, C-terminal domain [PF16658.10]; Elongation factor Tu GTP binding domain [PF00009.32]; Elongation factor G domain 2 [PF22042.1]					0
Ignavibacteriaceae_g_IGN3	contig_1	contig_1_671	contigs_fmt_mins1000	671	781619	783274	-1	D										NAD dependent epimerase/dehydratase family [PF01370.26]; 3-beta hydroxysteroid dehydrogenase/isomerase family [PF01073.24]; GDP-mannose 4,6 dehydratase [PF16363.10]; RmlD substrate binding domain [PF04321.22]; Male sterility protein [PF07993.17]; Polysaccharide biosynthesis protein [PF02719.20]; NmrA-like family [PF05368.18]					0
Ignavibacteriaceae_g_IGN3	contig_1	contig_1_672	contigs_fmt_mins1000	672	783282	783680	-1	E															0
Ignavibacteriaceae_g_IGN3	contig_1	contig_1_673	contigs_fmt_mins1000	673	783842	784396	-1	D										Protein of unknown function, DUF255 [PF03190.20]; Thioredoxin-like [PF13899.11]; Thioredoxin-like domain [PF13098.11]					0
Ignavibacteriaceae_g_IGN3	contig_1	contig_1_674	contigs_fmt_mins1000	674	784454	785278	-1	C	K07755	arsenite methyltransferase [EC:2.1.1.137]								Methyltransferase domain [PF13847.11]; ubiE/COQ5 methyltransferase family [PF01209.23]; Methyltransferase domain [PF08241.17]; Methyltransferase domain [PF13649.11]; Protein-L-isoaspartate(D-aspartate) O-methyltransferase (PCMT) [PF01135.24]; tRNA methyltransferase complex GCD14 subunit [PF08704.15]					0
Ignavibacteriaceae_g_IGN3	contig_1	contig_1_675	contigs_fmt_mins1000	675	785268	785585	-1	D										Helix-turn-helix domain [PF12840.12]; Bacterial regulatory protein, arsR family [PF01022.25]					0
Ignavibacteriaceae_g_IGN3	contig_1	contig_1_676	contigs_fmt_mins1000	676	785717	786238	1	E															0
Ignavibacteriaceae_g_IGN3	contig_1	contig_1_677	contigs_fmt_mins1000	677	786292	787971	-1	D										Phosphoglucose isomerase [PF00342.24]					0
Ignavibacteriaceae_g_IGN3	contig_1	contig_1_678	contigs_fmt_mins1000	678	788067	788927	1	D										PAP2 superfamily [PF01569.26]					0
Ignavibacteriaceae_g_IGN3	contig_1	contig_1_679	contigs_fmt_mins1000	679	788930	790012	-1	D										Glycosyl hydrolases family 2, sugar binding domain [PF02837.23]; Beta-galactosidase second all-beta domain [PF13364.11]					0
Ignavibacteriaceae_g_IGN3	contig_1	contig_1_680	contigs_fmt_mins1000	680	790122	791345	1	C	K01273	membrane dipeptidase [EC:3.4.13.19]	MER1196219	M19	MER1196219 - family M19 unassigned peptidases () [M19.UPW]#M19#{peptidase unit: 33-401}~source OQY71714~	TRUE	0.892	687	6.97e-222	Membrane dipeptidase (Peptidase family M19) [PF01244.26]					0
Ignavibacteriaceae_g_IGN3	contig_1	contig_1_681	contigs_fmt_mins1000	681	791352	791789	-1	E															0
Ignavibacteriaceae_g_IGN3	contig_1	contig_1_682	contigs_fmt_mins1000	682	791989	792675	-1	C	K02483	two-component system, OmpR family, response regulator								Response regulator receiver domain [PF00072.29]; Transcriptional regulatory protein, C terminal [PF00486.33]					0
Ignavibacteriaceae_g_IGN3	contig_1	contig_1_683	contigs_fmt_mins1000	683	792695	794248	-1	D										Histidine kinase-, DNA gyrase B-, and HSP90-like ATPase [PF02518.31]; His Kinase A (phospho-acceptor) domain [PF00512.30]					0
Ignavibacteriaceae_g_IGN3	contig_1	contig_1_684	contigs_fmt_mins1000	684	794257	796710	-1	C	K01897	long-chain acyl-CoA synthetase [EC:6.2.1.3]								AMP-binding enzyme [PF00501.33]; Acyltransferase [PF01553.26]					0
Ignavibacteriaceae_g_IGN3	contig_1	contig_1_685	contigs_fmt_mins1000	685	796857	797090	1	E															0
Ignavibacteriaceae_g_IGN3	contig_1	contig_1_686	contigs_fmt_mins1000	686	797374	798633	-1	E															0
Ignavibacteriaceae_g_IGN3	contig_1	contig_1_687	contigs_fmt_mins1000	687	798647	799606	-1	E															0
Ignavibacteriaceae_g_IGN3	contig_1	contig_1_688	contigs_fmt_mins1000	688	799917	801260	1	C	K03499	trk/ktr system potassium uptake protein								TrkA-N domain [PF02254.23]					0
Ignavibacteriaceae_g_IGN3	contig_1	contig_1_689	contigs_fmt_mins1000	689	801268	802716	1	C	K03498	trk/ktr system potassium uptake protein								Cation transport protein [PF02386.21]					0
Ignavibacteriaceae_g_IGN3	contig_1	contig_1_690	contigs_fmt_mins1000	690	802938	803072	-1	E															0
Ignavibacteriaceae_g_IGN3	contig_1	contig_1_691	contigs_fmt_mins1000	691	803286	803642	-1	E															0
Ignavibacteriaceae_g_IGN3	contig_1	contig_1_692	contigs_fmt_mins1000	692	803658	805106	-1	C	K11105	potassium/hydrogen antiporter								Sodium/hydrogen exchanger family [PF00999.26]; TrkA-C domain [PF02080.26]					0
Ignavibacteriaceae_g_IGN3	contig_1	contig_1_693	contigs_fmt_mins1000	693	805376	807493	1	C	K00937	polyphosphate kinase [EC:2.7.4.1]								Polyphosphate kinase C-terminal domain 1 [PF17941.6]; Polyphosphate kinase C-terminal domain 2 [PF13090.11]; Polyphosphate kinase middle domain [PF02503.22]; Polyphosphate kinase N-terminal domain [PF13089.11]					0
Ignavibacteriaceae_g_IGN3	contig_1	contig_1_694	contigs_fmt_mins1000	694	807582	808688	1	C	K03593	ATP-binding protein involved in chromosome partitioning								NUBPL iron-transfer P-loop NTPase [PF10609.14]; AAA domain [PF13614.11]; CobQ/CobB/MinD/ParA nucleotide binding domain [PF01656.28]; ATPase MipZ [PF09140.16]; VirC1 protein [PF07015.16]; 4Fe-4S iron sulfur cluster binding proteins, NifH/frxC family [PF00142.23]; Cellulose biosynthesis protein BcsQ [PF06564.17]					0
Ignavibacteriaceae_g_IGN3	contig_1	contig_1_695	contigs_fmt_mins1000	695	808918	810186	1	C	K17609	nucleoredoxin [EC:1.8.1.8]								Redoxin [PF08534.15]; AhpC/TSA family [PF00578.26]; Thioredoxin-like [PF13905.11]; SCO1/SenC [PF02630.19]					0
Ignavibacteriaceae_g_IGN3	contig_1	contig_1_696	contigs_fmt_mins1000	696	810282	810515	1	D										NifU-like domain [PF01106.22]					0
Ignavibacteriaceae_g_IGN3	contig_1	contig_1_697	contigs_fmt_mins1000	697	810516	811568	1	D										AI-2E family transporter [PF01594.21]					0
Ignavibacteriaceae_g_IGN3	contig_1	contig_1_698	contigs_fmt_mins1000	698	811575	812576	-1	C	K03924	MoxR-like ATPase [EC:3.6.3.-]								ATPase family associated with various cellular activities (AAA) [PF07726.16]; AAA domain (dynein-related subfamily) [PF07728.19]; MoxR domain in the MoxR-vWA-beta-propeller ternary systems [PF20030.4]; AAA lid domain [PF17863.6]; MCM P-loop domain [PF00493.28]					0
Ignavibacteriaceae_g_IGN3	contig_1	contig_1_699	contigs_fmt_mins1000	699	812596	813867	-1	C	K03771	peptidyl-prolyl cis-trans isomerase SurA [EC:5.2.1.8]								PPIC-type PPIASE domain [PF13616.11]; PPIC-type PPIASE domain [PF00639.26]; SurA N-terminal domain [PF09312.16]; PPIC-type PPIASE domain [PF13145.11]; SurA-like N-terminal domain [PF13624.11]					0
Ignavibacteriaceae_g_IGN3	contig_1	contig_1_700	contigs_fmt_mins1000	700	813864	814697	-1	E															0
Ignavibacteriaceae_g_IGN3	contig_1	contig_1_701	contigs_fmt_mins1000	701	814657	816630	-1	C	K03771	peptidyl-prolyl cis-trans isomerase SurA [EC:5.2.1.8]								PPIC-type PPIASE domain [PF13616.11]; PPIC-type PPIASE domain [PF00639.26]; PPIC-type PPIASE domain [PF13145.11]					0
Ignavibacteriaceae_g_IGN3	contig_1	contig_1_702	contigs_fmt_mins1000	702	816748	818736	-1	D			MER0104621	S08A	MER0104621 - subfamily S8A unassigned peptidases (Ignavibacterium album) [S08.UPA]#S08A#{peptidase unit: 173-473}~source YP_005845441~	FALSE	0.644	384	6.95e-113	Subtilase family [PF00082.27]; Secretion system C-terminal sorting domain [PF18962.5]					0
Ignavibacteriaceae_g_IGN3	contig_1	contig_1_703	contigs_fmt_mins1000	703	818755	820791	-1	C	K01874	methionyl-tRNA synthetase [EC:6.1.1.10]								tRNA synthetases class I (M) [PF09334.16]; Anticodon binding domain of methionyl tRNA ligase [PF19303.4]; tRNA synthetases class I (I, L, M and V) [PF00133.27]; Putative tRNA binding domain [PF01588.25]					0
Ignavibacteriaceae_g_IGN3	contig_1	contig_1_704	contigs_fmt_mins1000	704	820958	822478	1	D			MER0104570	S12	MER0104570 - family S12 unassigned peptidases (Ignavibacterium album) [S12.UPW]#S12#{peptidase unit: 32-375}~source YP_005845437~	TRUE	0.737	514	3.28e-160	Beta-lactamase [PF00144.29]; Domain of unknown function (DUF3471) [PF11954.13]					0
Ignavibacteriaceae_g_IGN3	contig_1	contig_1_705	contigs_fmt_mins1000	705	822568	823416	-1	D										short chain dehydrogenase [PF00106.30]; Enoyl-(Acyl carrier protein) reductase [PF13561.11]; NAD dependent epimerase/dehydratase family [PF01370.26]; KR domain [PF08659.15]					0
Ignavibacteriaceae_g_IGN3	contig_1	contig_1_706	contigs_fmt_mins1000	706	823828	830016	1	C	K06894	alpha-2-macroglobulin	MER0223664	I39	MER0223664 - family I39 unassigned peptidase inhibitors () [I39.UPW]#I39#{inhibitor unit: 463-2007}~source YP_003861447~	FALSE	0.45	1191	0	Bacterial Alpha-2-macroglobulin MG10 domain [PF17973.6]; Alpha-2-macroglobulin family [PF00207.27]; MG2 domain [PF01835.24]					0
Ignavibacteriaceae_g_IGN3	contig_1	contig_1_707	contigs_fmt_mins1000	707	830158	831966	1	C	K08659	dipeptidase [EC:3.4.-.-]	MER0279344	C69	MER0279344 - family C69 unassigned peptidases (Dysgonomonas mossii) [C69.UPW]#C69#{peptidase unit: 21-507}~source EGK05419~	TRUE	0.689	665	1.52e-210	Peptidase family C69 [PF03577.20]					0
Ignavibacteriaceae_g_IGN3	contig_1	contig_1_708	contigs_fmt_mins1000	708	831982	832227	1	E															0
Ignavibacteriaceae_g_IGN3	contig_1	contig_1_709	contigs_fmt_mins1000	709	832365	834521	1	D										Methylmalonyl-CoA mutase [PF01642.27]					0
Ignavibacteriaceae_g_IGN3	contig_1	contig_1_710	contigs_fmt_mins1000	710	834604	836805	1	C	K01847	methylmalonyl-CoA mutase [EC:5.4.99.2]								Methylmalonyl-CoA mutase [PF01642.27]					0
Ignavibacteriaceae_g_IGN3	contig_1	contig_1_711	contigs_fmt_mins1000	711	836964	837641	1	E															0
Ignavibacteriaceae_g_IGN3	contig_1	contig_1_712	contigs_fmt_mins1000	712	837638	837811	1	E															0
Ignavibacteriaceae_g_IGN3	contig_1	contig_1_713	contigs_fmt_mins1000	713	837828	838952	1	C	K07588	GTPase [EC:3.6.5.-]								Methylmalonyl Co-A mutase-associated GTPase MeaB [PF03308.21]					0
Ignavibacteriaceae_g_IGN3	contig_1	contig_1_714	contigs_fmt_mins1000	714	839109	840467	1	C	K00425	cytochrome bd ubiquinol oxidase subunit I [EC:7.1.1.7]								Cytochrome bd terminal oxidase subunit I [PF01654.22]					0
Ignavibacteriaceae_g_IGN3	contig_1	contig_1_715	contigs_fmt_mins1000	715	840482	841510	1	C	K00426	cytochrome bd ubiquinol oxidase subunit II [EC:7.1.1.7]								Cytochrome bd terminal oxidase subunit II [PF02322.20]					0
Ignavibacteriaceae_g_IGN3	contig_1	contig_1_716	contigs_fmt_mins1000	716	841587	842156	1	D										Domain of unknown function (DUF4126) [PF13548.11]					0
Ignavibacteriaceae_g_IGN3	contig_1	contig_1_717	contigs_fmt_mins1000	717	842143	842679	-1	C	K06181	23S rRNA pseudouridine2457 synthase [EC:5.4.99.20]								RNA pseudouridylate synthase [PF00849.27]					0
Ignavibacteriaceae_g_IGN3	contig_1	contig_1_718	contigs_fmt_mins1000	718	842790	844622	-1	C	K01207	beta-N-acetylhexosaminidase [EC:3.2.1.52]								Glycosyl hydrolase family 3 N terminal domain [PF00933.26]; Glycosyl hydrolase family 3 C-terminal domain [PF01915.27]	GH3	GH3 beta-glucosidase (EC 3.2.1.21); xylan 1,4-beta-xylosidase (EC 3.2.1.37); beta-glucosylceramidase (EC 3.2.1.45); beta-N-acetylhexosaminidase (EC 3.2.1.52); alpha-L-arabinofuranosidase (EC 3.2.1.55); glucan 1,4-beta-glucosidase (EC 3.2.1.74); isoprimeverose-producing oligoxyloglucan hydrolase (EC 3.2.1.120); coniferin beta-glucosidase (EC 3.2.1.126); exo-1,3-1,4-glucanase (EC 3.2.1.-); beta-N-a…	3.2.1.120,3.2.1.126,3.2.1.132,3.2.1.151,3.2.1.21,3.2.1.23,3.2.1.31,3.2.1.37,3.2.1.45,3.2.1.52,3.2.1.58,3.2.1.6,3.2.1.73,3.2.1.74,3.2.1.8,3.2.1.-,2.4.1.-,3.2.1.38,3.2.1.55	GH3.hmm	0
Ignavibacteriaceae_g_IGN3	contig_1	contig_1_719	contigs_fmt_mins1000	719	844582	845724	-1	D			MER0117345	S12	MER0117345 - esterase EstB (Chloroherpeton thalassium) [S12.950]#S12#{peptidase unit: 31-359}~source YP_001996482~	FALSE	0.53	329	1.5e-98	Beta-lactamase [PF00144.29]					0
Ignavibacteriaceae_g_IGN3	contig_1	contig_1_720	contigs_fmt_mins1000	720	845840	847312	1	D										Aminotransferase class-V [PF00266.24]					0
Ignavibacteriaceae_g_IGN3	contig_1	contig_1_721	contigs_fmt_mins1000	721	847430	848137	1	D										Cytidylate kinase-like family [PF13189.11]					0
Ignavibacteriaceae_g_IGN3	contig_1	contig_1_722	contigs_fmt_mins1000	722	848142	849017	-1	D			MER0104184	S33	MER0104184 - family S33 unassigned peptidases (Ignavibacterium album) [S33.UPW]#S33#{peptidase unit: 32-292}~source YP_005845412~	FALSE	0.602	306	4.44e-92	Serine aminopeptidase, S33 [PF12146.13]; alpha/beta hydrolase fold [PF00561.25]; Alpha/beta hydrolase family [PF12697.12]; Alpha/beta hydrolase of unknown function (DUF1057) [PF06342.17]					0
Ignavibacteriaceae_g_IGN3	contig_1	contig_1_723	contigs_fmt_mins1000	723	849061	849996	-1	D			MER0104354	S09X	MER0104354 - family S9 unassigned peptidases (Ignavibacterium album) [S09.UPW]#S09X#{peptidase unit: 46-314}~source YP_005845413~	TRUE	0.798	440	5.04e-138	alpha/beta hydrolase fold [PF00561.25]; Alpha/beta hydrolase family [PF12697.12]; Serine aminopeptidase, S33 [PF12146.13]; Alpha/beta hydrolase of unknown function (DUF1057) [PF06342.17]					0
Ignavibacteriaceae_g_IGN3	contig_1	contig_1_724	contigs_fmt_mins1000	724	850007	851554	-1	E															0
Ignavibacteriaceae_g_IGN3	contig_1	contig_1_725	contigs_fmt_mins1000	725	851616	852545	-1	E															0
Ignavibacteriaceae_g_IGN3	contig_1	contig_1_726	contigs_fmt_mins1000	726	852559	854097	-1	D										AMP-binding enzyme [PF00501.33]; AMP-binding enzyme C-terminal domain [PF13193.11]					0
Ignavibacteriaceae_g_IGN3	contig_1	contig_1_727	contigs_fmt_mins1000	727	854090	855607	-1	D										Sodium:solute symporter family [PF00474.22]					0
Ignavibacteriaceae_g_IGN3	contig_1	contig_1_728	contigs_fmt_mins1000	728	855619	856611	-1	C	K00648	3-oxoacyl-[acyl-carrier-protein] synthase III [EC:2.3.1.180]								3-Oxoacyl-[acyl-carrier-protein (ACP)] synthase III C terminal [PF08541.15]; 3-Oxoacyl-[acyl-carrier-protein (ACP)] synthase III [PF08545.15]					0
Ignavibacteriaceae_g_IGN3	contig_1	contig_1_729	contigs_fmt_mins1000	729	856608	857351	-1	C	K00059	3-oxoacyl-[acyl-carrier protein] reductase [EC:1.1.1.100]								Enoyl-(Acyl carrier protein) reductase [PF13561.11]; short chain dehydrogenase [PF00106.30]; KR domain [PF08659.15]					0
Ignavibacteriaceae_g_IGN3	contig_1	contig_1_730	contigs_fmt_mins1000	730	857413	857901	-1	E															0
Ignavibacteriaceae_g_IGN3	contig_1	contig_1_731	contigs_fmt_mins1000	731	857999	858748	-1	C	K02477	two-component system, LytTR family, response regulator								LytTr DNA-binding domain [PF04397.20]; Response regulator receiver domain [PF00072.29]					0
Ignavibacteriaceae_g_IGN3	contig_1	contig_1_732	contigs_fmt_mins1000	732	859155	860213	-1	C	K02478	two-component system, LytTR family, sensor kinase [EC:2.7.13.3]								Histidine kinase [PF06580.18]					0
Ignavibacteriaceae_g_IGN3	contig_1	contig_1_733	contigs_fmt_mins1000	733	860223	860936	-1	D										Cell wall-active antibiotics response LiaF, C-terminal [PF09922.14]; LiaF transmembrane domain [PF22570.1]					0
Ignavibacteriaceae_g_IGN3	contig_1	contig_1_734	contigs_fmt_mins1000	734	861453	862745	1	D										OmpA family [PF00691.25]					0
Ignavibacteriaceae_g_IGN3	contig_1	contig_1_735	contigs_fmt_mins1000	735	862939	863109	1	E															0
Ignavibacteriaceae_g_IGN3	contig_1	contig_1_736	contigs_fmt_mins1000	736	863134	863601	-1	C	K13018	UDP-2-acetamido-3-amino-2,3-dideoxy-glucuronate N-acetyltransferase [EC:2.3.1.201]								Dynactin subunit 5 [PF21711.2]					0
Ignavibacteriaceae_g_IGN3	contig_1	contig_1_737	contigs_fmt_mins1000	737	863629	864642	-1	D										Oxidoreductase family, NAD-binding Rossmann fold [PF01408.27]; Homoserine dehydrogenase, NAD binding domain [PF03447.21]; Oxidoreductase family, C-terminal alpha/beta domain [PF02894.22]; GFO/IDH/MocA C-terminal domain [PF22725.1]	GH109	GH109 alpha-N-acetylgalactosaminidase (EC 3.2.1.49); beta-N-acetylhexosaminidase (EC 3.2.1.52)	3.2.1.49,3.2.1.52	GH109.hmm	0
Ignavibacteriaceae_g_IGN3	contig_1	contig_1_738	contigs_fmt_mins1000	738	864678	866171	-1	C	K16566	exopolysaccharide production protein ExoY								Bacterial sugar transferase [PF02397.21]; CoA-binding domain [PF13727.11]					0
Ignavibacteriaceae_g_IGN3	contig_1	contig_1_739	contigs_fmt_mins1000	739	866358	867491	-1	D										DegT/DnrJ/EryC1/StrS aminotransferase family [PF01041.22]; Aminotransferase class-V [PF00266.24]; Orn/Lys/Arg decarboxylase, major domain [PF01276.25]					0
Ignavibacteriaceae_g_IGN3	contig_1	contig_1_740	contigs_fmt_mins1000	740	867791	868597	-1	D										NAD dependent epimerase/dehydratase family [PF01370.26]; GDP-mannose 4,6 dehydratase [PF16363.10]; RmlD substrate binding domain [PF04321.22]					0
Ignavibacteriaceae_g_IGN3	contig_1	contig_1_741	contigs_fmt_mins1000	741	868727	869725	-1	D										GDP-mannose 4,6 dehydratase [PF16363.10]; NAD dependent epimerase/dehydratase family [PF01370.26]; 3-beta hydroxysteroid dehydrogenase/isomerase family [PF01073.24]; RmlD substrate binding domain [PF04321.22]; Polysaccharide biosynthesis protein [PF02719.20]; Male sterility protein [PF07993.17]; NmrA-like family [PF05368.18]; NAD(P)H-binding [PF13460.11]; KR domain [PF08659.15]					0
Ignavibacteriaceae_g_IGN3	contig_1	contig_1_742	contigs_fmt_mins1000	742	870762	871373	1	C	K01991	polysaccharide biosynthesis/export protein								SLBB domain [PF22461.1]; Polysaccharide biosynthesis/export protein [PF02563.21]; SLBB domain [PF10531.14]					0
Ignavibacteriaceae_g_IGN3	contig_1	contig_1_743	contigs_fmt_mins1000	743	871408	873987	1	D										NUBPL iron-transfer P-loop NTPase [PF10609.14]; AAA domain [PF13614.11]; G-rich domain on putative tyrosine kinase [PF13807.11]; Cellulose biosynthesis protein BcsQ [PF06564.17]					0
Ignavibacteriaceae_g_IGN3	contig_1	contig_1_744	contigs_fmt_mins1000	744	874426	874932	1	D										Bacterial transferase hexapeptide (six repeats) [PF00132.29]					0
Ignavibacteriaceae_g_IGN3	contig_1	contig_1_745	contigs_fmt_mins1000	745	874987	875241	1	C	K02078	acyl carrier protein													0
Ignavibacteriaceae_g_IGN3	contig_1	contig_1_746	contigs_fmt_mins1000	746	875244	877241	1	C	K01953	asparagine synthase (glutamine-hydrolysing) [EC:6.3.5.4]	MER0072038	C44	MER0072038 - family C44 non-peptidase homologues (Pelobacter propionicus) [C44.UNW]#C44#{peptidase unit: 1-298}~source ABL00469~	FALSE	0.579	335	3.1e-96	Glutamine amidotransferase domain [PF13537.11]; Asparagine synthase [PF00733.26]; Glutamine amidotransferase domain [PF13522.11]					0
Ignavibacteriaceae_g_IGN3	contig_1	contig_1_747	contigs_fmt_mins1000	747	877497	878453	1	D										NAD synthase [PF02540.22]					0
Ignavibacteriaceae_g_IGN3	contig_1	contig_1_748	contigs_fmt_mins1000	748	878537	878962	1	C	K05606	methylmalonyl-CoA/ethylmalonyl-CoA epimerase [EC:5.1.99.1]								Glyoxalase/Bleomycin resistance protein/Dioxygenase superfamily [PF13669.11]					0
Ignavibacteriaceae_g_IGN3	contig_1	contig_1_749	contigs_fmt_mins1000	749	878978	879889	1	E															0
Ignavibacteriaceae_g_IGN3	contig_1	contig_1_750	contigs_fmt_mins1000	750	879892	881067	1	D										Glycosyl transferases group 1 [PF13692.11]; Glycosyl transferase 4-like domain [PF13579.11]; Glycosyltransferase Family 4 [PF13439.11]					0
Ignavibacteriaceae_g_IGN3	contig_1	contig_1_751	contigs_fmt_mins1000	751	881076	881996	1	D										Glycosyltransferase like family 2 [PF13641.11]; Glycosyl transferase family 2 [PF00535.31]					0
Ignavibacteriaceae_g_IGN3	contig_1	contig_1_752	contigs_fmt_mins1000	752	882024	883892	1	C	K01953	asparagine synthase (glutamine-hydrolysing) [EC:6.3.5.4]	MER0282330	C44	MER0282330 - family C44 non-peptidase homologues (Kyrpidia tusciae) [C44.UNW]#C44#{peptidase unit: 2-332}~source YP_003588608~	FALSE	0.479	297	7.93e-84	Asparagine synthase [PF00733.26]; Glutamine amidotransferase domain [PF13537.11]; Glutamine amidotransferase domain [PF13522.11]					0
Ignavibacteriaceae_g_IGN3	contig_1	contig_1_753	contigs_fmt_mins1000	753	883977	884849	1	D										Glycosyltransferase like family 2 [PF13641.11]; Glycosyl transferase family 2 [PF00535.31]	GT2_Glycos_transf_2	GT2 cellulose synthase (EC 2.4.1.12); chitin synthase (EC 2.4.1.16); dolichyl-phosphate beta-D-mannosyltransferase (EC 2.4.1.83); dolichyl-phosphate beta-glucosyltransferase (EC 2.4.1.117); N-acetylglucosaminyltransferase (EC 2.4.1.-); N-acetylgalactosaminyltransferase (EC 2.4.1.-); hyaluronan synthase (EC 2.4.1.212); chitin oligosaccharide synthase (EC 2.4.1.-); beta-1,3-glucan synthase (EC 2.4.…		GT2_Glycos_transf_2.hmm	0
Ignavibacteriaceae_g_IGN3	contig_1	contig_1_754	contigs_fmt_mins1000	754	884900	885703	1	D										FemAB family [PF02388.21]					0
Ignavibacteriaceae_g_IGN3	contig_1	contig_1_755	contigs_fmt_mins1000	755	885805	886584	1	D										Methyltransferase FkbM domain [PF05050.17]; Vibrio cholerae RfbT protein [PF05575.16]					0
Ignavibacteriaceae_g_IGN3	contig_1	contig_1_756	contigs_fmt_mins1000	756	886932	888248	1	C	K16567	exopolysaccharide production protein ExoQ								O-Antigen ligase [PF04932.20]					0
Ignavibacteriaceae_g_IGN3	contig_1	contig_1_757	contigs_fmt_mins1000	757	888649	890106	1	D										Polysaccharide biosynthesis protein [PF13440.11]; Polysaccharide biosynthesis protein [PF01943.22]					0
Ignavibacteriaceae_g_IGN3	contig_1	contig_1_758	contigs_fmt_mins1000	758	890287	891459	1	C	K13658	beta-1,4-mannosyltransferase [EC:2.4.1.251]								Glycosyl transferases group 1 [PF00534.25]; Glycosyl transferases group 1 [PF13692.11]; Glycosyltransferase Family 4 [PF13439.11]					0
Ignavibacteriaceae_g_IGN3	contig_1	contig_1_759	contigs_fmt_mins1000	759	891599	892408	1	D										Polysaccharide deacetylase [PF01522.26]	CE4	CE4 acetyl xylan esterase (EC 3.1.1.72); chitin deacetylase (EC 3.5.1.41); chitooligosaccharide deacetylase (EC 3.5.1.-); peptidoglycan GlcNAc deacetylase (EC 3.5.1.-); peptidoglycan N-acetylmuramic acid deacetylase (EC 3.5.1.-).	2.4.1.-,3.1.1.6,3.1.1.72,3.1.1.-,3.2.1.8,3.2.1.-,3.5.1.104,3.5.1.41,3.5.1.-	CE4.hmm	0
Ignavibacteriaceae_g_IGN3	contig_1	contig_1_760	contigs_fmt_mins1000	760	892467	893474	1	D										Acetyltransferase (GNAT) domain [PF13480.12]; FemAB family [PF02388.21]					0
Ignavibacteriaceae_g_IGN3	contig_1	contig_1_761	contigs_fmt_mins1000	761	893691	896279	-1	D										F5/8 type C domain [PF00754.30]; Secretion system C-terminal sorting domain [PF18962.5]; NedA-like, galactose-binding domain [PF22633.1]					0
Ignavibacteriaceae_g_IGN3	contig_1	contig_1_762	contigs_fmt_mins1000	762	897025	899850	-1	D										F5/8 type C domain [PF00754.30]; Secretion system C-terminal sorting domain [PF18962.5]; NedA-like, galactose-binding domain [PF22633.1]					0
Ignavibacteriaceae_g_IGN3	contig_1	contig_1_763	contigs_fmt_mins1000	763	900177	901742	-1	E															0
Ignavibacteriaceae_g_IGN3	contig_1	contig_1_764	contigs_fmt_mins1000	764	901975	903843	-1	D										Polysaccharide deacetylase [PF01522.26]					0
Ignavibacteriaceae_g_IGN3	contig_1	contig_1_765	contigs_fmt_mins1000	765	904056	905165	-1	D										Secretion system C-terminal sorting domain [PF18962.5]					0
Ignavibacteriaceae_g_IGN3	contig_1	contig_1_766	contigs_fmt_mins1000	766	905250	907712	-1	D										Photosynthesis system II assembly factor YCF48 [PF14870.11]; Sortilin, neurotensin receptor 3, [PF15902.10]					0
Ignavibacteriaceae_g_IGN3	contig_1	contig_1_767	contigs_fmt_mins1000	767	908068	909858	-1	D										Domain of unknown function (DUF362) [PF04015.17]; Secretion system C-terminal sorting domain [PF18962.5]					0
Ignavibacteriaceae_g_IGN3	contig_1	contig_1_768	contigs_fmt_mins1000	768	910363	911466	1	D										Glycosyltransferase family 9 (heptosyltransferase) [PF01075.22]	GT9	GT9 lipopolysaccharide N-acetylglucosaminyltransferase (EC 2.4.1.56); heptosyltransferase (EC 2.4.-.-).	2.4.1.56,2.4.99.-	GT9.hmm	0
Ignavibacteriaceae_g_IGN3	contig_1	contig_1_769	contigs_fmt_mins1000	769	911600	913045	-1	D										AMP-binding enzyme [PF00501.33]					0
Ignavibacteriaceae_g_IGN3	contig_1	contig_1_770	contigs_fmt_mins1000	770	913047	913505	-1	E															0
Ignavibacteriaceae_g_IGN3	contig_1	contig_1_771	contigs_fmt_mins1000	771	913773	915893	-1	C	K07303	isoquinoline 1-oxidoreductase subunit beta [EC:1.3.99.16]								Molybdopterin cofactor-binding domain [PF02738.23]; Molybdopterin cofactor-binding domain [PF20256.3]					0
Ignavibacteriaceae_g_IGN3	contig_1	contig_1_772	contigs_fmt_mins1000	772	915893	916354	-1	C	K07302	isoquinoline 1-oxidoreductase subunit alpha [EC:1.3.99.16]								[2Fe-2S] binding domain [PF01799.25]; 2Fe-2S iron-sulfur cluster binding domain [PF13085.11]; 2Fe-2S iron-sulfur cluster binding domain [PF00111.32]					0
Ignavibacteriaceae_g_IGN3	contig_1	contig_1_773	contigs_fmt_mins1000	773	916687	919674	1	D										Domain of unknown function (DUF4623) [PF15416.11]; Secretion system C-terminal sorting domain [PF18962.5]					0
Ignavibacteriaceae_g_IGN3	contig_1	contig_1_774	contigs_fmt_mins1000	774	919740	922421	-1	D										Domain of unknown function (DUF5916) [PF19313.4]; Carbohydrate family 9 binding domain-like [PF06452.16]					0
Ignavibacteriaceae_g_IGN3	contig_1	contig_1_775	contigs_fmt_mins1000	775	922913	923989	-1	C	K11621	lia operon protein LiaG								Toastrack DUF4097 [PF13349.11]					0
Ignavibacteriaceae_g_IGN3	contig_1	contig_1_776	contigs_fmt_mins1000	776	923992	924924	-1	E															0
Ignavibacteriaceae_g_IGN3	contig_1	contig_1_777	contigs_fmt_mins1000	777	924946	925509	-1	C	K03088	RNA polymerase sigma-70 factor, ECF subfamily								Sigma-70 region 2 [PF04542.19]; Sigma-70, region 4 [PF08281.17]; ECF sigma factor [PF07638.16]					0
Ignavibacteriaceae_g_IGN3	contig_1	contig_1_778	contigs_fmt_mins1000	778	925655	928066	-1	D										Outer membrane protein beta-barrel family [PF14905.11]; CarboxypepD_reg-like domain [PF13715.11]; Carboxypeptidase regulatory-like domain [PF13620.11]					0
Ignavibacteriaceae_g_IGN3	contig_1	contig_1_779	contigs_fmt_mins1000	779	928276	929664	-1	D										Sortilin, neurotensin receptor 3, [PF15902.10]; Photosynthesis system II assembly factor YCF48 [PF14870.11]					0
Ignavibacteriaceae_g_IGN3	contig_1	contig_1_780	contigs_fmt_mins1000	780	930065	931756	-1	D										CotH kinase protein [PF08757.16]; Secretion system C-terminal sorting domain [PF18962.5]					0
Ignavibacteriaceae_g_IGN3	contig_1	contig_1_781	contigs_fmt_mins1000	781	931899	932603	-1	D										Acetyltransferase (GNAT) domain [PF13302.12]					0
Ignavibacteriaceae_g_IGN3	contig_1	contig_1_782	contigs_fmt_mins1000	782	933156	934523	1	D										Secretion system C-terminal sorting domain [PF18962.5]					0
Ignavibacteriaceae_g_IGN3	contig_1	contig_1_783	contigs_fmt_mins1000	783	934758	935690	1	D										Type IX secretion system protein PorV [PF19572.4]; Uncharacterised protein family (UPF0164) [PF03687.18]					0
Ignavibacteriaceae_g_IGN3	contig_1	contig_1_784	contigs_fmt_mins1000	784	935767	936909	-1	E															0
Ignavibacteriaceae_g_IGN3	contig_1	contig_1_785	contigs_fmt_mins1000	785	936906	937106	-1	E															0
Ignavibacteriaceae_g_IGN3	contig_1	contig_1_786	contigs_fmt_mins1000	786	937475	939142	1	D										Histidine kinase [PF06580.18]					0
Ignavibacteriaceae_g_IGN3	contig_1	contig_1_787	contigs_fmt_mins1000	787	939144	939842	1	C	K02477	two-component system, LytTR family, response regulator								LytTr DNA-binding domain [PF04397.20]; Response regulator receiver domain [PF00072.29]					0
Ignavibacteriaceae_g_IGN3	contig_1	contig_1_788	contigs_fmt_mins1000	788	940077	941549	1	D			MER1074330	S72	MER1074330 - family S72 non-peptidase homologues (Anabaena variabilis) [S72.UNW]#S72#{peptidase unit: 569-651}~source Q3MFM9~	FALSE	0.496	78	1.65e-13	Putative Ig domain [PF05345.17]; Secretion system C-terminal sorting domain [PF18962.5]					0
Ignavibacteriaceae_g_IGN3	contig_1	contig_1_789	contigs_fmt_mins1000	789	941574	942014	1	E															0
Ignavibacteriaceae_g_IGN3	contig_1	contig_1_790	contigs_fmt_mins1000	790	942027	942887	1	D										Alcohol dehydrogenase GroES-like domain [PF08240.17]; Zinc-binding dehydrogenase [PF00107.31]; Zinc-binding dehydrogenase [PF13602.11]					0
Ignavibacteriaceae_g_IGN3	contig_1	contig_1_791	contigs_fmt_mins1000	791	942918	944315	1	D			MER0227489	S41A	MER0227489 - subfamily S41A non-peptidase homologues (Caldicellulosiruptor kristjanssonii) [S41.UNA]#S41A#{peptidase unit: 17-368}~source YP_004025402~	FALSE	0.219	61	4.46e-08	Peptidase family S41 [PF03572.23]					0
Ignavibacteriaceae_g_IGN3	contig_1	contig_1_792	contigs_fmt_mins1000	792	944319	944540	1	E															0
Ignavibacteriaceae_g_IGN3	contig_1	contig_1_793	contigs_fmt_mins1000	793	944600	945511	1	D										Zinc-binding dehydrogenase [PF13602.11]; Alcohol dehydrogenase GroES-like domain [PF08240.17]; Zinc-binding dehydrogenase [PF00107.31]					0
Ignavibacteriaceae_g_IGN3	contig_1	contig_1_794	contigs_fmt_mins1000	794	945539	946270	1	D										NAD(P)H-binding [PF13460.11]					0
Ignavibacteriaceae_g_IGN3	contig_1	contig_1_795	contigs_fmt_mins1000	795	946424	947917	-1	C	K01880	glycyl-tRNA synthetase [EC:6.1.1.14]								tRNA synthetase class II core domain (G, H, P, S and T) [PF00587.30]; Anticodon binding domain [PF03129.25]					0
Ignavibacteriaceae_g_IGN3	contig_1	contig_1_796	contigs_fmt_mins1000	796	948074	948682	1	C	K07220	uncharacterized protein								Protein of unknown function DUF47 [PF01865.21]					0
Ignavibacteriaceae_g_IGN3	contig_1	contig_1_797	contigs_fmt_mins1000	797	948693	949688	1	C	K03306	inorganic phosphate transporter, PiT family								Phosphate transporter family [PF01384.25]					0
Ignavibacteriaceae_g_IGN3	contig_1	contig_1_798	contigs_fmt_mins1000	798	949788	950603	-1	C	K06990	MEMO1 family protein								Memo-like protein [PF01875.22]					0
Ignavibacteriaceae_g_IGN3	contig_1	contig_1_799	contigs_fmt_mins1000	799	950615	951172	-1	C	K09141	uncharacterized protein								AMMECR1 [PF01871.22]					0
Ignavibacteriaceae_g_IGN3	contig_1	contig_1_800	contigs_fmt_mins1000	800	951268	952092	-1	D										Domain of unknown function (DUF4905) [PF16248.10]					0
Ignavibacteriaceae_g_IGN3	contig_1	contig_1_801	contigs_fmt_mins1000	801	952202	953581	-1	C	K01667	tryptophanase [EC:4.1.99.1]								Beta-eliminating lyase [PF01212.26]					0
Ignavibacteriaceae_g_IGN3	contig_1	contig_1_802	contigs_fmt_mins1000	802	953738	954553	1	E															0
Ignavibacteriaceae_g_IGN3	contig_1	contig_1_803	contigs_fmt_mins1000	803	954627	956318	-1	C	K02035	peptide/nickel transport system substrate-binding protein								Bacterial extracellular solute-binding proteins, family 5 Middle [PF00496.27]					0
Ignavibacteriaceae_g_IGN3	contig_1	contig_1_804	contigs_fmt_mins1000	804	956381	958849	-1	C	K04066	primosomal protein N' (replication factor Y) (superfamily II helicase) [EC:5.6.2.4]								3'DNA-binding domain (3'BD) [PF17764.6]; Type III restriction enzyme, res subunit [PF04851.20]; Primosomal protein N C-terminal domain [PF18074.6]; DEAD/DEAH box helicase [PF00270.34]; PriA DNA helicase Cys-rich region (CRR) domain [PF18319.6]					0
Ignavibacteriaceae_g_IGN3	contig_1	contig_1_805	contigs_fmt_mins1000	805	958849	959412	-1	E															0
Ignavibacteriaceae_g_IGN3	contig_1	contig_1_806	contigs_fmt_mins1000	806	959444	960526	-1	C	K01297	muramoyltetrapeptide carboxypeptidase [EC:3.4.17.13]	MER0115421	S66	MER0115421 - murein tetrapeptidase LD-carboxypeptidase ({Pseudomonas}-type) (Ignavibacterium album) [S66.001]#S66#{peptidase unit: 46-345}~source YP_005847593~	TRUE	0.715	433	9.07e-135	LD-carboxypeptidase N-terminal domain [PF02016.20]; LD-carboxypeptidase C-terminal domain [PF17676.6]					0
Ignavibacteriaceae_g_IGN3	contig_1	contig_1_807	contigs_fmt_mins1000	807	960617	962674	-1	C	K24012	acetate---CoA ligase (ADP-forming) [EC:6.2.1.13]								ATP-grasp domain [PF13549.11]; Succinyl-CoA ligase like flavodoxin domain [PF13607.11]; CoA binding domain [PF13380.11]; Ligase-CoA domain [PF19045.5]					0
Ignavibacteriaceae_g_IGN3	contig_1	contig_1_808	contigs_fmt_mins1000	808	963002	964861	-1	C	K01744	aspartate ammonia-lyase [EC:4.3.1.1]								Lyase [PF00206.25]; Fumarase C C-terminus [PF10415.14]; Cyclic nucleotide-binding domain [PF00027.34]					0
Ignavibacteriaceae_g_IGN3	contig_1	contig_1_809	contigs_fmt_mins1000	809	965037	967499	1	C	K01869	leucyl-tRNA synthetase [EC:6.1.1.4]								tRNA synthetases class I (I, L, M and V) [PF00133.27]; Leucyl-tRNA synthetase, editing domain [PF13603.11]; tRNA synthetases class I (M) [PF09334.16]; Anticodon-binding domain of tRNA ligase [PF08264.18]; tRNA synthetases class I (C) catalytic domain [PF01406.24]					0
Ignavibacteriaceae_g_IGN3	contig_1	contig_1_810	contigs_fmt_mins1000	810	967603	968880	1	C	K01875	seryl-tRNA synthetase [EC:6.1.1.11]								tRNA synthetase class II core domain (G, H, P, S and T) [PF00587.30]; Seryl-tRNA synthetase N-terminal domain [PF02403.27]					0
Ignavibacteriaceae_g_IGN3	contig_1	contig_1_811	contigs_fmt_mins1000	811	969058	970806	1	C	K18889	ATP-binding cassette, subfamily B, multidrug efflux pump								ABC transporter [PF00005.32]; ABC transporter transmembrane region [PF00664.28]					0
Ignavibacteriaceae_g_IGN3	contig_1	contig_1_812	contigs_fmt_mins1000	812	970939	972729	1	C	K18890	ATP-binding cassette, subfamily B, multidrug efflux pump								ABC transporter transmembrane region [PF00664.28]; ABC transporter [PF00005.32]					0
Ignavibacteriaceae_g_IGN3	contig_1	contig_1_813	contigs_fmt_mins1000	813	972753	973778	1	C	K03841	fructose-1,6-bisphosphatase I [EC:3.1.3.11]								Fructose-1-6-bisphosphatase, N-terminal domain [PF00316.25]; Fructose-1-6-bisphosphatase, C-terminal domain [PF18913.5]					0
Ignavibacteriaceae_g_IGN3	contig_1	contig_1_814	contigs_fmt_mins1000	814	973847	974110	-1	E															0
Ignavibacteriaceae_g_IGN3	contig_1	contig_1_815	contigs_fmt_mins1000	815	974174	975232	1	D										Glycosyltransferase family 9 (heptosyltransferase) [PF01075.22]	GT9	GT9 lipopolysaccharide N-acetylglucosaminyltransferase (EC 2.4.1.56); heptosyltransferase (EC 2.4.-.-).	2.4.1.56,2.4.99.-	GT9.hmm	0
Ignavibacteriaceae_g_IGN3	contig_1	contig_1_816	contigs_fmt_mins1000	816	975229	976506	1	C	K02527	3-deoxy-D-manno-octulosonic-acid transferase [EC:2.4.99.12 2.4.99.13 2.4.99.14 2.4.99.15]								3-Deoxy-D-manno-octulosonic-acid transferase (kdotransferase) [PF04413.21]	GT30	GT30 CMP-beta-KDO: alpha-3-deoxy-D-manno-octulosonic-acid (KDO) transferase (EC 2.4.99.-).	2.4.99.-	GT30.hmm	0
Ignavibacteriaceae_g_IGN3	contig_1	contig_1_817	contigs_fmt_mins1000	817	976508	977014	-1	D										DinB superfamily [PF12867.12]					0
Ignavibacteriaceae_g_IGN3	contig_1	contig_1_818	contigs_fmt_mins1000	818	977042	978019	-1	C	K13051	L-asparaginase / beta-aspartyl-peptidase [EC:3.5.1.1 3.4.19.5]	MER0115425	T02	MER0115425 - family T2 unassigned peptidases (Ignavibacterium album) [T02.UPW]#T02#{peptidase unit: 34-312}~source YP_005847603~	TRUE	0.778	445	1.57e-139	Asparaginase [PF01112.23]					0
Ignavibacteriaceae_g_IGN3	contig_1	contig_1_819	contigs_fmt_mins1000	819	978058	978711	1	D										Protein of unknown function (DUF2459) [PF09601.15]					0
Ignavibacteriaceae_g_IGN3	contig_1	contig_1_820	contigs_fmt_mins1000	820	978737	979066	-1	C	K11741	quaternary ammonium compound-resistance protein SugE								Small Multidrug Resistance protein [PF00893.24]					0
Ignavibacteriaceae_g_IGN3	contig_1	contig_1_821	contigs_fmt_mins1000	821	979066	979629	-1	D										Domain of unknown function (DUF4476) [PF14771.11]					0
Ignavibacteriaceae_g_IGN3	contig_1	contig_1_822	contigs_fmt_mins1000	822	979638	981752	-1	D			MER0115424	S46	MER0115424 - family S46 unassigned peptidases (Ignavibacterium album) [S46.UPW]#S46#{peptidase unit: 41-696}~source YP_005847597~	TRUE	0.711	937	1.21e-302	Peptidase S46 [PF10459.14]					0
Ignavibacteriaceae_g_IGN3	contig_1	contig_1_823	contigs_fmt_mins1000	823	981967	983523	-1	D			MER1153492	S01D	MER1153492 - subfamily S1D non-peptidase homologues (Methanosarcina acetivorans) [S01.UND]#S01D#{peptidase unit: 194-433}~source Q8TPZ1~	FALSE	0.237	79	8.03e-14	Secretion system C-terminal sorting domain [PF18962.5]					0
Ignavibacteriaceae_g_IGN3	contig_1	contig_1_824	contigs_fmt_mins1000	824	983530	984651	-1	D										Secretion system C-terminal sorting domain [PF18962.5]					0
Ignavibacteriaceae_g_IGN3	contig_1	contig_1_825	contigs_fmt_mins1000	825	985396	985737	1	D										ArsC family [PF03960.20]					0
Ignavibacteriaceae_g_IGN3	contig_1	contig_1_826	contigs_fmt_mins1000	826	986069	987499	-1	C	K01915	glutamine synthetase [EC:6.3.1.2]								Glutamine synthetase, catalytic domain [PF00120.29]; Glutamine synthetase, beta-Grasp domain [PF03951.24]					0
Ignavibacteriaceae_g_IGN3	contig_1	contig_1_827	contigs_fmt_mins1000	827	987676	988122	-1	C	K03719	Lrp/AsnC family transcriptional regulator, leucine-responsive regulatory protein								Winged helix-turn-helix DNA-binding [PF13412.11]; Lrp/AsnC ligand binding domain [PF01037.26]; AsnC-type helix-turn-helix domain [PF13404.11]					0
Ignavibacteriaceae_g_IGN3	contig_1	contig_1_828	contigs_fmt_mins1000	828	988344	988943	-1	D										Photosynthesis system II assembly factor YCF48 [PF14870.11]; Secretion system C-terminal sorting domain [PF18962.5]					0
Ignavibacteriaceae_g_IGN3	contig_1	contig_1_829	contigs_fmt_mins1000	829	989136	989954	-1	D										Glycosyl transferase family 2 [PF00535.31]; N-terminal domain of galactosyltransferase [PF02709.19]					0
Ignavibacteriaceae_g_IGN3	contig_1	contig_1_830	contigs_fmt_mins1000	830	989947	990105	-1	E															0
Ignavibacteriaceae_g_IGN3	contig_1	contig_1_831	contigs_fmt_mins1000	831	990170	990328	-1	D										Family of unknown function (DUF5989) [PF19451.4]					0
Ignavibacteriaceae_g_IGN3	contig_1	contig_1_832	contigs_fmt_mins1000	832	990419	990835	-1	D										Saxitoxin biosynthesis operon protein SxtJ [PF19588.4]					0
Ignavibacteriaceae_g_IGN3	contig_1	contig_1_833	contigs_fmt_mins1000	833	990957	992777	-1	C	K00612	carbamoyltransferase [EC:2.1.3.-]								Carbamoyltransferase N-terminus [PF02543.20]; Carbamoyltransferase C-terminus [PF16861.10]					0
Ignavibacteriaceae_g_IGN3	contig_1	contig_1_834	contigs_fmt_mins1000	834	992798	994615	-1	D										PPIC-type PPIASE domain [PF13616.11]; PPIC-type PPIASE domain [PF13145.11]; PPIC-type PPIASE domain [PF00639.26]					0
Ignavibacteriaceae_g_IGN3	contig_1	contig_1_835	contigs_fmt_mins1000	835	994727	996664	1	E															0
Ignavibacteriaceae_g_IGN3	contig_1	contig_1_836	contigs_fmt_mins1000	836	996734	998167	-1	D										Secretion system C-terminal sorting domain [PF18962.5]					0
Ignavibacteriaceae_g_IGN3	contig_1	contig_1_837	contigs_fmt_mins1000	837	998226	999230	-1	D										Type IX secretion system protein PorV [PF19572.4]; Uncharacterised protein family (UPF0164) [PF03687.18]; Outer membrane protein transport protein (OMPP1/FadL/TodX) [PF03349.21]					0
Ignavibacteriaceae_g_IGN3	contig_1	contig_1_838	contigs_fmt_mins1000	838	999241	1002804	-1	E															0
Ignavibacteriaceae_g_IGN3	contig_1	contig_1_839	contigs_fmt_mins1000	839	1002823	1005615	-1	D			MER0187440	I39	MER0187440 - family I39 unassigned peptidase inhibitors (Rhodothermus marinus) [I39.UPW]#I39#{inhibitor unit: 85-235}~source ACY47187~	FALSE	0.505	146	1.07e-33	CarboxypepD_reg-like domain [PF13715.11]; Carboxypeptidase regulatory-like domain [PF13620.11]; TonB-dependent Receptor Plug Domain [PF07715.20]					0
Ignavibacteriaceae_g_IGN3	contig_1	contig_1_840	contigs_fmt_mins1000	840	1005935	1006312	-1	D										Rhodanese-like domain [PF00581.25]					0
Ignavibacteriaceae_g_IGN3	contig_1	contig_1_841	contigs_fmt_mins1000	841	1006324	1006563	-1	D										Zinc ribbon domain [PF09723.15]					0
Ignavibacteriaceae_g_IGN3	contig_1	contig_1_842	contigs_fmt_mins1000	842	1006583	1006828	-1	E															0
Ignavibacteriaceae_g_IGN3	contig_1	contig_1_843	contigs_fmt_mins1000	843	1006825	1007385	-1	C	K03088	RNA polymerase sigma-70 factor, ECF subfamily								Sigma-70 region 2 [PF04542.19]; Sigma-70, region 4 [PF08281.17]; ECF sigma factor [PF07638.16]					0
Ignavibacteriaceae_g_IGN3	contig_1	contig_1_844	contigs_fmt_mins1000	844	1007546	1009474	1	D										Cyclic nucleotide-binding domain [PF00027.34]					0
Ignavibacteriaceae_g_IGN3	contig_1	contig_1_845	contigs_fmt_mins1000	845	1009487	1010383	1	C	K00791	tRNA dimethylallyltransferase [EC:2.5.1.75]								IPP transferase [PF01715.22]; Isopentenyl transferase [PF01745.21]					0
Ignavibacteriaceae_g_IGN3	contig_1	contig_1_846	contigs_fmt_mins1000	846	1010455	1011738	1	D										Glycosyltransferase like family 2 [PF10111.14]					0
Ignavibacteriaceae_g_IGN3	contig_1	contig_1_847	contigs_fmt_mins1000	847	1011739	1013223	1	D										FAD linked oxidases, C-terminal domain [PF02913.24]; FAD binding domain [PF01565.28]	AA4	AA4 vanillyl-alcohol oxidase (EC 1.1.3.38)	1.1.3.38	AA4.hmm	0
Ignavibacteriaceae_g_IGN3	contig_1	contig_1_848	contigs_fmt_mins1000	848	1013448	1015850	-1	C	K02198	cytochrome c-type biogenesis protein CcmF								Cytochrome c-type biogenesis protein CcmF C-terminal [PF16327.10]; Cytochrome C assembly protein [PF01578.25]					0
Ignavibacteriaceae_g_IGN3	contig_1	contig_1_849	contigs_fmt_mins1000	849	1016261	1016650	-1	C	K02197	cytochrome c-type biogenesis protein CcmE								CcmE [PF03100.20]					0
Ignavibacteriaceae_g_IGN3	contig_1	contig_1_850	contigs_fmt_mins1000	850	1016640	1016789	-1	D										CcmD family protein [PF20077.4]					0
Ignavibacteriaceae_g_IGN3	contig_1	contig_1_851	contigs_fmt_mins1000	851	1016792	1017496	-1	C	K02195	heme exporter protein C								Cytochrome C assembly protein [PF01578.25]					0
Ignavibacteriaceae_g_IGN3	contig_1	contig_1_852	contigs_fmt_mins1000	852	1017529	1018194	-1	C	K02194	heme exporter protein B								CcmB protein [PF03379.18]					0
Ignavibacteriaceae_g_IGN3	contig_1	contig_1_853	contigs_fmt_mins1000	853	1018349	1018981	-1	D										ABC transporter [PF00005.32]					0
Ignavibacteriaceae_g_IGN3	contig_1	contig_1_854	contigs_fmt_mins1000	854	1018974	1020671	-1	E															0
Ignavibacteriaceae_g_IGN3	contig_1	contig_1_855	contigs_fmt_mins1000	855	1020671	1022797	-1	E															0
Ignavibacteriaceae_g_IGN3	contig_1	contig_1_856	contigs_fmt_mins1000	856	1022748	1023218	-1	D										Thioesterase superfamily [PF03061.27]					0
Ignavibacteriaceae_g_IGN3	contig_1	contig_1_857	contigs_fmt_mins1000	857	1023218	1023976	-1	C	K05807	outer membrane protein assembly factor BamD								Outer membrane lipoprotein [PF13525.11]; Tetratricopeptide repeat [PF13512.11]					0
Ignavibacteriaceae_g_IGN3	contig_1	contig_1_858	contigs_fmt_mins1000	858	1024044	1024670	-1	E															0
Ignavibacteriaceae_g_IGN3	contig_1	contig_1_859	contigs_fmt_mins1000	859	1024767	1025609	-1	C	K03799	heat shock protein HtpX [EC:3.4.24.-]	MER0348719	M48B	MER0348719 - subfamily M48B unassigned peptidases (Melioribacter roseus) [M48.UPB]#M48B#{peptidase unit: 4-283}~source YP_006527865~	TRUE	0.65	360	7.26e-111	Peptidase family M48 [PF01435.23]					0
Ignavibacteriaceae_g_IGN3	contig_1	contig_1_860	contigs_fmt_mins1000	860	1025824	1028055	-1	D			MER1291547	S08B	MER1291547 - subfamily S8B unassigned peptidases (Fermentibacter daniensis) [S08.UPB]#S08B#{peptidase unit: 160-453}~source KZD16736~	FALSE	0.322	184	7.5e-46	Subtilase family [PF00082.27]; Secretion system C-terminal sorting domain [PF18962.5]					0
Ignavibacteriaceae_g_IGN3	contig_1	contig_1_861	contigs_fmt_mins1000	861	1028963	1029664	1	C	K06997	PLP dependent protein								Alanine racemase, N-terminal domain [PF01168.25]					0
Ignavibacteriaceae_g_IGN3	contig_1	contig_1_862	contigs_fmt_mins1000	862	1029661	1030197	1	C	K04074	cell division initiation protein								DivIVA protein [PF05103.18]					0
Ignavibacteriaceae_g_IGN3	contig_1	contig_1_863	contigs_fmt_mins1000	863	1030194	1031015	1	C	K03783	purine-nucleoside phosphorylase [EC:2.4.2.1]								Phosphorylase superfamily [PF01048.25]					0
Ignavibacteriaceae_g_IGN3	contig_1	contig_1_864	contigs_fmt_mins1000	864	1031015	1031635	1	E															0
Ignavibacteriaceae_g_IGN3	contig_1	contig_1_865	contigs_fmt_mins1000	865	1031662	1034814	1	C	K01870	isoleucyl-tRNA synthetase [EC:6.1.1.5]								tRNA synthetases class I (I, L, M and V) [PF00133.27]; Domain of unknown function (DUF5915) [PF19302.4]; Anticodon-binding domain of tRNA ligase [PF08264.18]; tRNA synthetases class I (M) [PF09334.16]					0
Ignavibacteriaceae_g_IGN3	contig_1	contig_1_866	contigs_fmt_mins1000	866	1034832	1035605	1	C	K06204	RNA polymerase-binding transcription factor								Prokaryotic dksA/traR C4-type zinc finger [PF01258.22]					0
Ignavibacteriaceae_g_IGN3	contig_1	contig_1_867	contigs_fmt_mins1000	867	1035648	1036343	1	C	K03101	signal peptidase II [EC:3.4.23.36]	MER0104852	A08	MER0104852 - family A8 unassigned peptidases (Ignavibacterium album) [A08.UPW]#A08#{peptidase unit: 6-175}~source YP_005845455~	FALSE	0.812	286	3.13e-86	Signal peptidase (SPase) II [PF01252.23]					0
Ignavibacteriaceae_g_IGN3	contig_1	contig_1_868	contigs_fmt_mins1000	868	1036306	1037286	1	C	K06180	23S rRNA pseudouridine1911/1915/1917 synthase [EC:5.4.99.23]								RNA pseudouridylate synthase [PF00849.27]; S4 domain [PF01479.30]					0
Ignavibacteriaceae_g_IGN3	contig_1	contig_1_869	contigs_fmt_mins1000	869	1037896	1039365	1	C	K01883	cysteinyl-tRNA synthetase [EC:6.1.1.16]								tRNA synthetases class I (C) catalytic domain [PF01406.24]; tRNA synthetases class I (M) [PF09334.16]; DALR domain [PF09190.16]; tRNA synthetases class I (I, L, M and V) [PF00133.27]					0
Ignavibacteriaceae_g_IGN3	contig_1	contig_1_870	contigs_fmt_mins1000	870	1039438	1039635	1	E															0
Ignavibacteriaceae_g_IGN3	contig_1	contig_1_871	contigs_fmt_mins1000	871	1039925	1040902	1	D										Phosphate acetyl/butaryl transferase [PF01515.24]					0
Ignavibacteriaceae_g_IGN3	contig_1	contig_1_872	contigs_fmt_mins1000	872	1041203	1043428	1	D										Monomeric isocitrate dehydrogenase [PF03971.19]					0
Ignavibacteriaceae_g_IGN3	contig_1	contig_1_873	contigs_fmt_mins1000	873	1043585	1044469	1	C	K08717	urea transporter								Urea transporter [PF03253.19]					0
Ignavibacteriaceae_g_IGN3	contig_1	contig_1_874	contigs_fmt_mins1000	874	1044536	1045747	-1	C	K08223	MFS transporter, FSR family, fosmidomycin resistance protein								Major Facilitator Superfamily [PF07690.21]					0
Ignavibacteriaceae_g_IGN3	contig_1	contig_1_875	contigs_fmt_mins1000	875	1046258	1048774	-1	C	K01531	P-type Mg2+ transporter [EC:7.2.2.14]								E1-E2 ATPase [PF00122.25]; Cation transporting ATPase, C-terminus [PF00689.26]; haloacid dehalogenase-like hydrolase [PF00702.31]; Cation transporter/ATPase, N-terminus [PF00690.31]					0
Ignavibacteriaceae_g_IGN3	contig_1	contig_1_876	contigs_fmt_mins1000	876	1048963	1049658	1	C	K22736	vacuolar iron transporter family protein								VIT family [PF01988.24]					0
Ignavibacteriaceae_g_IGN3	contig_1	contig_1_877	contigs_fmt_mins1000	877	1050023	1051348	1	D										Outer membrane efflux protein [PF02321.23]					0
Ignavibacteriaceae_g_IGN3	contig_1	contig_1_878	contigs_fmt_mins1000	878	1051350	1052465	1	D										Barrel-sandwich domain of CusB or HlyD membrane-fusion [PF16576.10]; HlyD family secretion protein [PF13437.11]					0
Ignavibacteriaceae_g_IGN3	contig_1	contig_1_879	contigs_fmt_mins1000	879	1052480	1055578	1	D										AcrB/AcrD/AcrF family [PF00873.24]					0
Ignavibacteriaceae_g_IGN3	contig_1	contig_1_880	contigs_fmt_mins1000	880	1055786	1056976	-1	D										Secretion system C-terminal sorting domain [PF18962.5]					0
Ignavibacteriaceae_g_IGN3	contig_1	contig_1_881	contigs_fmt_mins1000	881	1057503	1057703	-1	E															0
Ignavibacteriaceae_g_IGN3	contig_1	contig_1_882	contigs_fmt_mins1000	882	1057741	1058184	1	E															0
Ignavibacteriaceae_g_IGN3	contig_1	contig_1_883	contigs_fmt_mins1000	883	1058213	1058413	1	E															0
Ignavibacteriaceae_g_IGN3	contig_1	contig_1_884	contigs_fmt_mins1000	884	1058799	1059419	1	E															0
Ignavibacteriaceae_g_IGN3	contig_1	contig_1_885	contigs_fmt_mins1000	885	1059495	1061654	-1	D			MER0115376	S46	MER0115376 - dipeptidyl-peptidase BII ({Pseudoxanthomonas mexicana}) (Ignavibacterium album) [S46.003]#S46#{peptidase unit: 29-720}~source YP_005847576~	TRUE	0.69	953	5.86e-308	Peptidase S46 [PF10459.14]					0
Ignavibacteriaceae_g_IGN3	contig_1	contig_1_886	contigs_fmt_mins1000	886	1062089	1064161	1	D										Secretion system C-terminal sorting domain [PF18962.5]					0
Ignavibacteriaceae_g_IGN3	contig_1	contig_1_887	contigs_fmt_mins1000	887	1064209	1065939	1	D										Secretion system C-terminal sorting domain [PF18962.5]					0
Ignavibacteriaceae_g_IGN3	contig_1	contig_1_888	contigs_fmt_mins1000	888	1066228	1067502	1	D										Secretion system C-terminal sorting domain [PF18962.5]					0
Ignavibacteriaceae_g_IGN3	contig_1	contig_1_889	contigs_fmt_mins1000	889	1067643	1067942	1	E															0
Ignavibacteriaceae_g_IGN3	contig_1	contig_1_890	contigs_fmt_mins1000	890	1067967	1068554	1	C	K00432	glutathione peroxidase [EC:1.11.1.9]								Glutathione peroxidase [PF00255.24]; Redoxin [PF08534.15]; AhpC/TSA family [PF00578.26]					0
Ignavibacteriaceae_g_IGN3	contig_1	contig_1_891	contigs_fmt_mins1000	891	1068656	1069129	-1	D										Tellurite resistance protein TerB [PF05099.18]					0
Ignavibacteriaceae_g_IGN3	contig_1	contig_1_892	contigs_fmt_mins1000	892	1069132	1069623	-1	C	K07104	catechol 2,3-dioxygenase [EC:1.13.11.2]								Glyoxalase/Bleomycin resistance protein/Dioxygenase superfamily [PF00903.30]; Glyoxalase-like domain [PF12681.12]					0
Ignavibacteriaceae_g_IGN3	contig_1	contig_1_893	contigs_fmt_mins1000	893	1069639	1072128	-1	C	K00688	glycogen phosphorylase [EC:2.4.1.1]								Carbohydrate phosphorylase [PF00343.25]	GT35	GT35 glycogen or starch phosphorylase (EC 2.4.1.1).	2.4.1.1	GT35.hmm	0
Ignavibacteriaceae_g_IGN3	contig_1	contig_1_894	contigs_fmt_mins1000	894	1072486	1073166	-1	D										2-C-methyl-D-erythritol 4-phosphate cytidylyltransferase [PF01128.24]					0
Ignavibacteriaceae_g_IGN3	contig_1	contig_1_895	contigs_fmt_mins1000	895	1073163	1074197	-1	C	K07568	S-adenosylmethionine:tRNA ribosyltransferase-isomerase [EC:2.4.99.17]								Queuosine biosynthesis protein [PF02547.20]					0
Ignavibacteriaceae_g_IGN3	contig_1	contig_1_896	contigs_fmt_mins1000	896	1074316	1077189	-1	C	K01006	pyruvate, orthophosphate dikinase [EC:2.7.9.1]								PEP-utilising enzyme, PEP-binding domain [PF02896.23]; Pyruvate phosphate dikinase, AMP/ATP-binding domain [PF01326.24]; PEP-utilising enzyme, mobile domain [PF00391.28]					0
Ignavibacteriaceae_g_IGN3	contig_1	contig_1_897	contigs_fmt_mins1000	897	1077179	1078270	-1	C	K00912	tetraacyldisaccharide 4'-kinase [EC:2.7.1.130]								Tetraacyldisaccharide-1-P 4'-kinase [PF02606.19]					0
Ignavibacteriaceae_g_IGN3	contig_1	contig_1_898	contigs_fmt_mins1000	898	1078239	1078895	-1	D										Domain of unknown function (DUF374) [PF04028.18]					0
Ignavibacteriaceae_g_IGN3	contig_1	contig_1_899	contigs_fmt_mins1000	899	1078876	1080027	-1	C	K00748	lipid-A-disaccharide synthase [EC:2.4.1.182]								Lipid-A-disaccharide synthetase [PF02684.20]	GT19	GT19 lipid-A-disaccharide synthase (EC 2.4.1.182).	2.4.1.182	GT19.hmm	0
Ignavibacteriaceae_g_IGN3	contig_1	contig_1_900	contigs_fmt_mins1000	900	1080027	1080626	-1	D										Phospholipid methyltransferase [PF04191.18]					0
Ignavibacteriaceae_g_IGN3	contig_1	contig_1_901	contigs_fmt_mins1000	901	1080630	1081352	-1	C	K08966	2-hydroxy-3-keto-5-methylthiopentenyl-1-phosphate phosphatase [EC:3.1.3.87]								Putative Phosphatase [PF06888.17]					0
Ignavibacteriaceae_g_IGN3	contig_1	contig_1_902	contigs_fmt_mins1000	902	1081352	1083280	-1	D										Secretion system C-terminal sorting domain [PF18962.5]					0
Ignavibacteriaceae_g_IGN3	contig_1	contig_1_903	contigs_fmt_mins1000	903	1083336	1086932	-1	C	K03529	chromosome segregation protein								RecF/RecN/SMC N terminal domain [PF02463.24]; SMC proteins Flexible Hinge Domain [PF06470.18]; AAA domain [PF13476.11]; AAA ATPase domain [PF13175.11]; AAA domain, putative AbiEii toxin, Type IV TA system [PF13304.11]					0
Ignavibacteriaceae_g_IGN3	contig_1	contig_1_904	contigs_fmt_mins1000	904	1086938	1089535	-1	D										Glycosyl hydrolases family 2, TIM barrel domain [PF02836.22]; Glycosyl hydrolases family 2, sugar binding domain [PF02837.23]; Glycosyl hydrolases family 2 [PF00703.26]	GH2	GH2 beta-galactosidase (EC 3.2.1.23) ; beta-mannosidase (EC 3.2.1.25); beta-glucuronidase (EC 3.2.1.31); alpha-L-arabinofuranosidase (EC 3.2.1.55); mannosylglycoprotein endo-beta-mannosidase (EC 3.2.1.152); exo-beta-glucosaminidase (EC 3.2.1.165); alpha-L-arabinopyranosidase (EC 3.2.1.-); beta-galacturonidase (EC 3.2.1.-); beta-xylosidase (EC 3.2.1.37); beta-D-galactofuranosidase (EC 3.2.1.146); …	3.2.1.128,3.2.1.146,3.2.1.152,3.2.1.165,3.2.1.185,3.2.1.21,3.2.1.23,3.2.1.25,3.2.1.31,3.2.1.37,3.2.1.55,3.2.1.-,3.2.1.52	GH2.hmm	0
Ignavibacteriaceae_g_IGN3	contig_1	contig_1_905	contigs_fmt_mins1000	905	1089791	1090546	-1	C	K01803	triosephosphate isomerase (TIM) [EC:5.3.1.1]								Triosephosphate isomerase [PF00121.23]					0
Ignavibacteriaceae_g_IGN3	contig_1	contig_1_906	contigs_fmt_mins1000	906	1090634	1091062	1	E															0
Ignavibacteriaceae_g_IGN3	contig_1	contig_1_907	contigs_fmt_mins1000	907	1091099	1091785	1	D										Major Facilitator Superfamily [PF07690.21]					0
Ignavibacteriaceae_g_IGN3	contig_1	contig_1_908	contigs_fmt_mins1000	908	1091945	1092637	1	C	K06920	7-cyano-7-deazaguanine synthase [EC:6.3.4.20]								Queuosine biosynthesis protein QueC [PF06508.18]					0
Ignavibacteriaceae_g_IGN3	contig_1	contig_1_909	contigs_fmt_mins1000	909	1092649	1092885	1	E															0
Ignavibacteriaceae_g_IGN3	contig_1	contig_1_910	contigs_fmt_mins1000	910	1092950	1093174	1	E															0
Ignavibacteriaceae_g_IGN3	contig_1	contig_1_911	contigs_fmt_mins1000	911	1093171	1093632	1	C	K09457	7-cyano-7-deazaguanine reductase [EC:1.7.1.13]								QueF-like protein [PF14489.11]					0
Ignavibacteriaceae_g_IGN3	contig_1	contig_1_912	contigs_fmt_mins1000	912	1093644	1096217	1	C	K00990	[protein-PII] uridylyltransferase [EC:2.7.7.59]								GlnD PII-uridylyltransferase [PF08335.16]					0
Ignavibacteriaceae_g_IGN3	contig_1	contig_1_913	contigs_fmt_mins1000	913	1096286	1097104	1	C	K01776	glutamate racemase [EC:5.1.1.3]								Asp/Glu/Hydantoin racemase [PF01177.27]					0
Ignavibacteriaceae_g_IGN3	contig_1	contig_1_914	contigs_fmt_mins1000	914	1097210	1098181	-1	C	K01424	L-asparaginase [EC:3.5.1.1]								Asparaginase, N-terminal [PF00710.25]; Glutaminase/Asparaginase C-terminal domain [PF17763.6]					0
Ignavibacteriaceae_g_IGN3	contig_1	contig_1_915	contigs_fmt_mins1000	915	1098332	1098874	1	C	K22074	NFU1 iron-sulfur cluster scaffold homolog, mitochondrial								Scaffold protein Nfu/NifU N terminal [PF08712.16]; NifU-like domain [PF01106.22]					0
Ignavibacteriaceae_g_IGN3	contig_1	contig_1_916	contigs_fmt_mins1000	916	1098937	1099440	1	C	K00567	methylated-DNA-[protein]-cysteine S-methyltransferase [EC:2.1.1.63]								6-O-methylguanine DNA methyltransferase, DNA binding domain [PF01035.25]; 6-O-methylguanine DNA methyltransferase, ribonuclease-like domain [PF02870.20]					0
Ignavibacteriaceae_g_IGN3	contig_1	contig_1_917	contigs_fmt_mins1000	917	1099444	1099608	-1	E															0
Ignavibacteriaceae_g_IGN3	contig_1	contig_1_918	contigs_fmt_mins1000	918	1099754	1101247	1	D										Aldo/keto reductase family [PF00248.26]					0
Ignavibacteriaceae_g_IGN3	contig_1	contig_1_919	contigs_fmt_mins1000	919	1101383	1102045	1	C	K08591	acyl phosphate:glycerol-3-phosphate acyltransferase [EC:2.3.1.275]								Glycerol-3-phosphate acyltransferase [PF02660.20]					0
Ignavibacteriaceae_g_IGN3	contig_1	contig_1_920	contigs_fmt_mins1000	920	1102045	1103046	1	C	K00057	glycerol-3-phosphate dehydrogenase (NAD(P)+) [EC:1.1.1.94]								NAD-dependent glycerol-3-phosphate dehydrogenase C-terminus [PF07479.19]; NAD-dependent glycerol-3-phosphate dehydrogenase N-terminus [PF01210.28]; Bacterial GPD, NAD-dependent C-terminal [PF20618.3]					0
Ignavibacteriaceae_g_IGN3	contig_1	contig_1_921	contigs_fmt_mins1000	921	1103089	1103469	-1	D										PD-(D/E)XK nuclease superfamily [PF13366.11]					0
Ignavibacteriaceae_g_IGN3	contig_1	contig_1_922	contigs_fmt_mins1000	922	1103540	1104916	-1	C	K01129	dGTPase [EC:3.1.5.1]								Phosphohydrolase-associated domain [PF13286.11]					0
Ignavibacteriaceae_g_IGN3	contig_1	contig_1_923	contigs_fmt_mins1000	923	1105181	1108795	1	D			MER0571655	C25	MER0571655 - family C25 unassigned peptidases () [C25.UPW]#C25#{peptidase unit: 226-553}~source GBD87112~	FALSE	0.723	481	1.97e-139	Peptidase family C25 [PF01364.23]; Propeptide_C25 [PF08126.16]; Nidogen-like [PF06119.19]; Secretion system C-terminal sorting domain [PF18962.5]					0
Ignavibacteriaceae_g_IGN3	contig_1	contig_1_924	contigs_fmt_mins1000	924	1108863	1109630	-1	D										Methyltransferase domain [PF13649.11]; Methyltransferase domain [PF13847.11]; Methyltransferase domain [PF13489.11]; Methyltransferase domain [PF08241.17]; Ribosomal protein L11 methyltransferase (PrmA) [PF06325.18]; ubiE/COQ5 methyltransferase family [PF01209.23]; Methyltransferase domain [PF08242.17]; Methyltransferase small domain [PF05175.19]; Tellurite resistance protein TehB [PF03848.19]					0
Ignavibacteriaceae_g_IGN3	contig_1	contig_1_925	contigs_fmt_mins1000	925	1109916	1110296	1	D										Response regulator receiver domain [PF00072.29]					0
Ignavibacteriaceae_g_IGN3	contig_1	contig_1_926	contigs_fmt_mins1000	926	1110302	1110775	1	D										Thioredoxin-like [2Fe-2S] ferredoxin [PF01257.24]					0
Ignavibacteriaceae_g_IGN3	contig_1	contig_1_927	contigs_fmt_mins1000	927	1110785	1112020	1	C	K18005	[NiFe] hydrogenase diaphorase moiety large subunit [EC:1.12.1.2]								Respiratory-chain NADH dehydrogenase 51 Kd subunit [PF01512.22]; NADH-ubiquinone oxidoreductase-F iron-sulfur binding region [PF10589.14]					0
Ignavibacteriaceae_g_IGN3	contig_1	contig_1_928	contigs_fmt_mins1000	928	1112020	1113927	1	D										Iron only hydrogenase large subunit, C-terminal domain [PF02906.19]; NADH-quinone oxidoreductase subunit 3, ferredoxin-like domain [PF22117.1]; 2Fe-2S iron-sulfur cluster binding domain [PF13510.11]; Iron hydrogenase small subunit [PF02256.22]; NADH-ubiquinone oxidoreductase-G iron-sulfur binding region [PF10588.14]; 4Fe-4S dicluster domain [PF14697.11]; 4Fe-4S dicluster domain [PF12838.12]; 4Fe-…					0
Ignavibacteriaceae_g_IGN3	contig_1	contig_1_929	contigs_fmt_mins1000	929	1114009	1115397	1	D										Histidine kinase-, DNA gyrase B-, and HSP90-like ATPase [PF02518.31]; His Kinase A (phospho-acceptor) domain [PF00512.30]					0
Ignavibacteriaceae_g_IGN3	contig_1	contig_1_930	contigs_fmt_mins1000	930	1115366	1115665	-1	D										Iron-only hydrogenase system regulator, putative [PF21699.2]					0
Ignavibacteriaceae_g_IGN3	contig_1	contig_1_931	contigs_fmt_mins1000	931	1116021	1117379	1	D										Cytochrome c554 and c-prime [PF13435.11]					4
Ignavibacteriaceae_g_IGN3	contig_1	contig_1_932	contigs_fmt_mins1000	932	1117517	1118737	1	E															1
Ignavibacteriaceae_g_IGN3	contig_1	contig_1_933	contigs_fmt_mins1000	933	1119095	1119589	1	E															0
Ignavibacteriaceae_g_IGN3	contig_1	contig_1_934	contigs_fmt_mins1000	934	1119647	1120270	-1	C	K08281	nicotinamidase/pyrazinamidase [EC:3.5.1.19 3.5.1.-]								Isochorismatase family [PF00857.25]					0
Ignavibacteriaceae_g_IGN3	contig_1	contig_1_935	contigs_fmt_mins1000	935	1120272	1121693	-1	C	K00763	nicotinate phosphoribosyltransferase [EC:6.3.4.21]								Nicotinate phosphoribosyltransferase (NAPRTase) family [PF04095.21]; Nicotinate phosphoribosyltransferase (NAPRTase) N-terminal domain [PF17767.6]; Nicotinate phosphoribosyltransferase C-terminal domain [PF17956.6]					0
Ignavibacteriaceae_g_IGN3	contig_1	contig_1_936	contigs_fmt_mins1000	936	1122097	1122339	1	C	K00176	2-oxoglutarate ferredoxin oxidoreductase subunit delta [EC:1.2.7.3]								4Fe-4S dicluster domain [PF12838.12]; 4Fe-4S dicluster domain [PF14697.11]; 4Fe-4S dicluster domain [PF13237.11]; 4Fe-4S dicluster domain [PF13187.11]					0
Ignavibacteriaceae_g_IGN3	contig_1	contig_1_937	contigs_fmt_mins1000	937	1122363	1123463	1	C	K00174	2-oxoglutarate/2-oxoacid ferredoxin oxidoreductase subunit alpha [EC:1.2.7.3 1.2.7.11]								Pyruvate flavodoxin/ferredoxin oxidoreductase, thiamine diP-bdg [PF01855.24]; Pyruvate:ferredoxin oxidoreductase core domain II [PF17147.9]					0
Ignavibacteriaceae_g_IGN3	contig_1	contig_1_938	contigs_fmt_mins1000	938	1123475	1124251	1	C	K00175	2-oxoglutarate/2-oxoacid ferredoxin oxidoreductase subunit beta [EC:1.2.7.3 1.2.7.11]								Thiamine pyrophosphate enzyme, C-terminal TPP binding domain [PF02775.26]					0
[truncated: 507,584+ more rows]
